# Supplementary material for: Impaired energy expenditure following exposure to either DDT or DDE in mice may be mediated by DNA methylation changes in brown adipose
Source: Environ Epigenet. 2024 Aug 23;10(1):dvae011. doi: 10.1093/eep/dvae011 (PMC11472829; doi:10.1093/eep/dvae011)
Supplement: dvae011_Supp [file dvae011_supp.zip]

Archive with 4 entries (4 files):
- suppl_data/Sup_Table_1_Venn_Diagrams.xlsx
- suppl_data/Sup_Table_2_KEGG.xlsx
- suppl_data/Sup_Table_3_Primer_Seqs.xlsx
- suppl_data/Supplementary_Figures.doc
