# Supplementary material for: Impaired energy expenditure following exposure to either DDT or DDE in mice may be mediated by DNA methylation changes in brown adipose
Source: Environ Epigenet. 2024 Aug 23;10(1):dvae011. doi: 10.1093/eep/dvae011 (PMC11472829; doi:10.1093/eep/dvae011)
Supplement: dvae011_Supp [file dvae011_supp.zip › suppl_data/Sup_Table_1_Venn_Diagrams.xlsx]

## Sheet: RRBS_Gene
DDE.4mo	DDT.4mo	DDT.PND12	DDE.4mo.V.DDT.4mo	DDE.4mo.V.DDT.PND12	DDT.4mo.V.DDT.PND12	DDE.4mo.V.DDT.4mo.V.DDT.PND12
1700122O11Rik	0610030E20Rik	1700011F14Rik	4930442H23Rik	Bak1	Rpl28
2010107G23Rik	1600012H06Rik	AL806523.1	Alg2
2310057J18Rik	1600014C10Rik	Anp32e	Arhgap26
4930432M17Rik	1700001C02Rik	B130006D01Rik	Bahcc1
4930442H23Rik	2300002M23Rik	Bak1	Chpt1
4930452B06Rik	2410004B18Rik	Bnip3l	Col4a1
4931429L15Rik	4930402H24Rik	Dis3	Cox4i2
9130008F23Rik	4930442H23Rik	Elk4	Ctif
9430097D07Rik	4932443I19Rik	Hmga1	Dpp4
A530084C06Rik	AC163637.2	Hpca	Fam110a
Aasdh	Acvr1c	Mir302b	Gm10608
Abcc4	Adra2b	Mpg	Gm26052
Abhd4	Adrb1	Mxd1	Gm7102
Acsf3	Ago2	Nup37	H2afb3
Acvr2a	Ahdc1	Pex5l	Hivep2
Adamts4	Ahnak2	Plcl2	Hlx
Adamts8	Alg2	Plk2	Hnrnpll
AL593843.1	Alkal1	Ppp1r3b	Hoxb1
AL928567.1	Angptl2	Prkar1a	Irx3
Alg2	Ano7	Psma5	Kcng1
Amigo2	Apol10a	Rfc3	Klf10
Ankar	Arhgap24	Ripply3	Mir5124a
Apcdd1	Arhgap26	Rpl28	Mir6481
Apol6	Arhgap29	Rpl32	Mir6959
App	Arx	Slc48a1	Mrpl38
Arhgap26	Arx	Sphk1	Msl3l2
Arhgap45	Asic2	Tmem55b	Mycbpap
Arid3a	Asphd2	Tmem59	Nkain3
Asic1	Asxl3	Tnrc18	Phf8
Atp8b2	Atg4d	Uchl3	Pmepa1
Azi2	Atg9b	Unkl	Ppia
B4galnt1	Atp5k		Rasgef1c
Bahcc1	Bahcc1		Rnf24
Bak1	Bahd1		Rock2
BC005561	Baz2a		Rprd1b
Bcorl1	Bbox1		Rps26
Bicdl2	Bora		Sdk2
Bmp4	Bst2		Slc25a45
Braf	Cacna1c		Smad7
Btg2	Cacnb4		Tnk2
Cacna1e	Cadm2		Ttc33
Ccdc172	Car6
Ccdc177	Caskin1
Ccna1	Cbr1
Cdc42ep1	Cbx4
Cdk5rap1	Ccdc126
Chga	Ccdc96
Chpt1	Cd177
Chrna3	Cd22
Cilp2	Cd72
Cited4	Cep120
Cldn11	Chit1
Clmn	Chn1
Clmp	Chpt1
Clvs1	Chrne
Cngb1	Clint1
Cnot8	Cnbp
Cog2	Cntn2
Col2a1	Cntnap4
Col4a1	Coil
Cox4i2	Col4a1
Cpeb4	Cox4i2
Creb3l4	Cpt1c
Crtap	Creb3l1
Csnk1g3	Creb5
Ctif	Crebbp
Cyp11a1	Crtc1
D6Ertd527e	Crxos
Dcaf12l1	Ctif
Dclk2	Cyb561d1
Dlgap1	Cyp8b1
Dll1	Cys1
Dmkn	Cyth1
Dnajc13	D1Ertd622e
Dpp4	Daam1
Dsc2	Dek
Dync1i1	Det1
Ece1	Dhx29
Efnb1	Dlgap4
Eif4b	Dlx2
Emc4	Dmwd
Enpep	Dnajc11
Enpp1	Dnmt3a
Erap1	Dntt
Ercc5	Dpp4
Etv1	Dpys
Ezr	Dsg1c
Fam110a	Dusp6
Fam83h	E2f2
Fer1l6	Ecel1
Fitm2	Echdc3
Fjx1	Efna5
Fkbp6	Emc8
Foxg1	Emilin3
Foxred1	Emx2
Galnt7	Enpp7
Gcfc2	Epha2
Gfi1	Epha5
Gid8	Evc
Gje1	Eya2
Glb1	Fam110a
Glrx5	Farp1
Gm10608	Farsb
Gm10845	Fbln1
Gm1673	Fbrsl1
Gm17546	Fndc10
Gm22029	Foxb1
Gm22745	Foxp4
Gm22860	Fzd1
Gm23134	Gadd45a
Gm23659	Gcnt2
Gm23968	Gdnf
Gm24557	Gjb1
Gm25069	Gjc1
Gm25149	Glrp1
Gm25347	Gm1043
Gm26052	Gm10608
Gm26115	Gm10840
Gm27284	Gm21119
Gm28043	Gm22103
Gm44408	Gm22118
Gm44462	Gm22196
Gm7102	Gm22355
Gm765	Gm22403
Gm8237	Gm22650
Gm8973	Gm22875
Gm9913	Gm22877
Gna13	Gm23159
Gpd2	Gm23178
Gpr101	Gm23178
Gsta4	Gm23388
Gstz1	Gm23415
Gsx2	Gm23935
H2afb3	Gm24020
Hcrtr1	Gm25037
Hes3	Gm25086
Hic1	Gm25281
Hivep2	Gm25476
Hltf	Gm26052
Hlx	Gm26233
Hnrnpll	Gm27021
Hoxb1	Gm27784
Hoxc10	Gm44302
Hr	Gm44490
Iffo2	Gm4924
Ikbkb	Gm5114
Il12rb1	Gm7102
Il1r1	Gm9922
Ino80	Gnpda2
Irf2bpl	Gprin1
Irx3	Grik2
Irx5	Grsf1
Itga6	H2afb3
Itsn1	Hdac7
Kcne4	Hdac7
Kcng1	Hes2
Kirrel3	Hivep2
Klf10	Hlx
Klrb1b	Hnrnpll
Lama1	Hoxb1
Lhfpl4	Hoxd4
Lhx5	Hs6st1
Lmo4	Hsdl2
Lmx1a	Htra1
Loxl4	Ifitm10
Lrch3	Il17rc
Lrrc42	Il3ra
Lrrc8d	Inpp4a
Lrrfip1	Insm1
Ltbp1	Ints1
Ly6g6c	Irx3
M6pr	Itpripl1
Map1lc3b	Jakmip3
Map3k20	Kcnd3
Mapk6	Kcng1
Mapt	Kcnh7
Mef2a	Kcnmb4
Mir208b	Kif11
Mir26a-1	Klf10
Mir3075	Klf13
Mir3108	Klf13
Mir361	Klhl2
Mir3971	Klrg2
Mir491	Kpna4
Mir5124a	Krt19
Mir6481	Krtcap2
Mir692-2	Lamc2
Mir692-3	Las1l
Mir6959	Ldb3
Mir6983	Leng8
Mir7117	Lgals2
Mir7226	Lgals7
Mir7243	Lhx2
Mir7654	Lipo2
Mir7657	Lipo2
Mir7685	Lmtk3
Mir9-2	Lpp
Mogat1	Lrfn2
Mrpl38	Lrrc20
Msl3l2	Lrrc38
Mtch1	Lrrc4c
Mtmr6	Lsm14a
Mycbpap	Lsm4
Myo1g	Magix
N4bp2l2	Map3k9
Natd1	Mast4
Nav2	Mboat1
Nedd4l	Mbtd1
Nkain3	Mcf2
Nkx6-1	Mcur1
Nme6	Mdga1
Nop58	Mea1
Nov	Mex3c
Nptx1	Mgll
Nrip1	Mir124a-1
Oxgr1	Mir124a-2
Padi4	Mir1896
Pcdh20	Mir1903
Pced1b	Mir190a
Pcgf5	Mir3080
Pcnx	Mir3089
Per1	Mir30f
Per2	Mir3473g
Pgls	Mir433
Pgpep1	Mir466f-4
Phf8	Mir5124a
Pik3r6	Mir5621
Pipox	Mir6404
Plpp3	Mir6405
Pmepa1	Mir6408
Pnn	Mir6481
Polr2c	Mir6516
Popdc3	Mir6959
Ppia	Mir6966
Prkch	Mir7090
Prpf38a	Mir762
Prr15l	Mir7687
Prss36	Mir8105
Pskh1	Mir8116
Psmg1	Mirlet7i
Pstpip2	Mknk2
Ptprt	Mllt1
Puf60	Mob3b
Qars	Mpv17l2
R3hcc1l	Mpzl1
Rab17	Mroh5
Rab6a	Mrpl2
Rad52	Mrpl36
Rasgef1c	Mrpl38
Rassf3	Mrpl52
Rbpj	Msl3l2
Rbpms	Mtch2
Rel	Mthfsd
Rell2	Mul1
Rfx4	Mvb12b
Rinl	Mycbpap
Rnf20	Mymx
Rnf24	Myo3b
Rnf7	Mysm1
Rock2	Naa35
Rpl23	Naaladl2
Rpl27-ps3	Naip6
Rpl34	Nbas
Rpl9-ps6	Ndufs3
Rprd1b	Nectin2
Rps23	Neurog3
Rps26	Nfkb1
Rps6	Nkain3
Rubcnl	Nkx1-1
Rusc2	Nol4l
Sall1	Nos1
Sall3	Npas3
Samt4	Npy
Sdc4	Npy5r
Sdk2	Nt5dc2
Serpina1f	Nubp1
Sez6	Nudt14
Sgo1	Nxph3
Shcbp1	Nyap2
Shf	Olfr1411
Sim2	Olig1
Skida1	Osbpl3
Slc25a28	Pak3
Slc25a45	Pakap
Slc32a1	Parm1
Slc44a3	Parp14
Slc6a4	Parp8
Slc6a6	Pax6
Smad7	Pcdh19
Smpd3	Pcp4l1
Snca	Peli2
Snx9	Phc2
Sod2	Phf8
Sowaha	Phf8
Spag6	Pik3c3
Spryd4	Pkp3
St3gal3	Plekha6
Stk10	Plekhh3
Sulf1	Pmaip1
Szrd1	Pmepa1
Taf7l	Pnoc
Tarbp1	Ppia
Tas2r119	Prdm12
Tbx3	Psmb3
Tcea2	Ptchd1
Tdrd6	Ptgfr
Tiam1	Pth1r
Tjp2	Pxylp1
Tlr2	R3hcc1
Tmc3	Rab11fip4
Tmem181a	Rab33a
Tnfrsf21	Rabepk
Tnk2	Ran
Trim54	Rasgef1c
Trpm5	Rbak
Tsc22d1	Rbfox3
Tstd2	Rbm15b
Ttc33	Rbm26
Tyrp1	Rhot1
Ubac2	Rnf220
Ube2d3	Rnf24
Ube2ql1	Rnpepl1
Ugp2	Robo3
Vopp1	Rock2
Whamm	Rp1l1
Xpo1	Rpl28
Zbtb22	Rprd1b
Zfp346	Rps26
Zfp637	Rps27rt
Zic3	Rspo2
	Rwdd1
	Rybp
	Sbk1
	Scarf2
	Sdhaf1
	Sdk2
	Sdsl
	Sema6a
	Setd1b
	Ski
	Skint5
	Slc25a45
	Slc30a5
	Slc38a4
	Slc5a3
	Slc6a5
	Slit1
	Smad7
	Smad7
	Smndc1
	Smyd2
	Sobp
	Sox12
	Sox8
	Sparc
	Spdye4c
	Spef1
	Sphk2
	Spred2
	Spry2
	Sptb
	Srcin1
	Ss18l2
	Stat5b
	Supt20
	Taf11
	Tars2
	Tbx5
	Tcf4
	Tcp11
	Tes
	Tex14
	Ticrr
	Tiparp
	Tipin
	Tlcd1
	Tle4
	Tlr4
	Tlx1
	Tmem108
	Tmem130
	Tmem185b
	Tmem70
	Tmprss3
	Tnfaip2
	Tnk2
	Tnpo1
	Tnrc6a
	Tnxb
	Tomm40
	Tomm5
	Trh
	Trpm4
	Tspan18
	Ttc1
	Ttc14
	Ttc33
	Ttn
	Ube2a
	Ube2e1
	Ublcp1
	Ufd1
	Uhmk1
	Unc5a
	Unc5b
	Ust
	Utp18
	Vash1
	Vkorc1l1
	Vps33a
	Wdr70
	Wnt9b
	Xpa
	Ywhag
	Zfp26
	Zfp319
	Zfp335
	Zfp385b
	Zfp532
	Zfp541
	Zfp574
	Zfp64
	Zfp64
	Zfp646
	Zfp988
	Zp3r

## Sheet: RRBS_Pathway
DDE.4mo	DDT.4mo	DDT.PND12	DDE.4mo.V.DDT.4mo	DDE.4mo.V.DDT.PND12	DDT.4mo.V.DDT.PND12	DDE.4mo.V.DDT.4mo.V.DDT.PND12
Alanine, aspartate and glutamate metabolism - Mus musculus (mouse)	Apelin signaling pathway - Mus musculus (mouse)	Bacterial invasion of epithelial cells - Mus musculus (mouse)	Lysosome - Mus musculus (mouse)	Taurine and hypotaurine metabolism - Mus musculus (mouse)
Complement and coagulation cascades - Mus musculus (mouse)	Asthma - Mus musculus (mouse)	Base excision repair - Mus musculus (mouse)	Retinol metabolism - Mus musculus (mouse)
Inositol phosphate metabolism - Mus musculus (mouse)	Autophagy - other - Mus musculus (mouse)	Herpes simplex infection - Mus musculus (mouse)
Lipoic acid metabolism - Mus musculus (mouse)	Cell cycle - Mus musculus (mouse)	Huntington's disease - Mus musculus (mouse)
Lysosome - Mus musculus (mouse)	Collecting duct acid secretion - Mus musculus (mouse)	Lysine degradation - Mus musculus (mouse)
Primary immunodeficiency - Mus musculus (mouse)	Cytokine-cytokine receptor interaction - Mus musculus (mouse)	Neurotrophin signaling pathway - Mus musculus (mouse)
Pyrimidine metabolism - Mus musculus (mouse)	Drug metabolism - cytochrome P450 - Mus musculus (mouse)	Prion diseases - Mus musculus (mouse)
Retinol metabolism - Mus musculus (mouse)	Fc gamma R-mediated phagocytosis - Mus musculus (mouse)	Taurine and hypotaurine metabolism - Mus musculus (mouse)
Taurine and hypotaurine metabolism - Mus musculus (mouse)	Gap junction - Mus musculus (mouse)
Thiamine metabolism - Mus musculus (mouse)	Gastric acid secretion - Mus musculus (mouse)
Tyrosine metabolism - Mus musculus (mouse)	Glycine, serine and threonine metabolism - Mus musculus (mouse)
	Glycosphingolipid biosynthesis - globo and isoglobo series - Mus musculus (mouse)
	Inflammatory mediator regulation of TRP channels - Mus musculus (mouse)
	Longevity regulating pathway - multiple species - Mus musculus (mouse)
	Longevity regulating pathway - Mus musculus (mouse)
	Long-term depression - Mus musculus (mouse)
	Lysosome - Mus musculus (mouse)
	mTOR signaling pathway - Mus musculus (mouse)
	Nicotinate and nicotinamide metabolism - Mus musculus (mouse)
	Oocyte meiosis - Mus musculus (mouse)
	Ovarian steroidogenesis - Mus musculus (mouse)
	Oxidative phosphorylation - Mus musculus (mouse)
	Pancreatic secretion - Mus musculus (mouse)
	Platelet activation - Mus musculus (mouse)
	Progesterone-mediated oocyte maturation - Mus musculus (mouse)
	Rap1 signaling pathway - Mus musculus (mouse)
	Regulation of lipolysis in adipocytes - Mus musculus (mouse)
	Retinol metabolism - Mus musculus (mouse)
	Rheumatoid arthritis - Mus musculus (mouse)
	Salivary secretion - Mus musculus (mouse)
	TGF-beta signaling pathway - Mus musculus (mouse)
	Thermogenesis - Mus musculus (mouse)
	Vascular smooth muscle contraction - Mus musculus (mouse)

## Sheet: RNA-seq_Pathway
DDE.4mo	DDT.4mo	DDE.4mo.V.DDT.4mo
Ribosome - Mus musculus (mouse)	Ovarian steroidogenesis - Mus musculus (mouse)	Adrenergic signaling in cardiomyocytes - Mus musculus (mouse)
Glycolysis / Gluconeogenesis - Mus musculus (mouse)	Parathyroid hormone synthesis, secretion and action - Mus musculus (mouse)
Glyoxylate and dicarboxylate metabolism - Mus musculus (mouse)	Dilated cardiomyopathy (DCM) - Mus musculus (mouse)
Cardiac muscle contraction - Mus musculus (mouse)	Cortisol synthesis and secretion - Mus musculus (mouse)
Citrate cycle (TCA cycle) - Mus musculus (mouse)	Bile secretion - Mus musculus (mouse)
mTOR signaling pathway - Mus musculus (mouse)	Adrenergic signaling in cardiomyocytes - Mus musculus (mouse)
Pyruvate metabolism - Mus musculus (mouse)	Fanconi anemia pathway - Mus musculus (mouse)
Oxidative phosphorylation - Mus musculus (mouse)	Notch signaling pathway - Mus musculus (mouse)
Alzheimer's disease - Mus musculus (mouse)	Homologous recombination - Mus musculus (mouse)
Fatty acid biosynthesis - Mus musculus (mouse)	Cocaine addiction - Mus musculus (mouse)
Glucagon signaling pathway - Mus musculus (mouse)	Gap junction - Mus musculus (mouse)
Phosphonate and phosphinate metabolism - Mus musculus (mouse)
PPAR signaling pathway - Mus musculus (mouse)
Thermogenesis - Mus musculus (mouse)
Insulin signaling pathway - Mus musculus (mouse)
Insulin resistance - Mus musculus (mouse)
Parkinson's disease - Mus musculus (mouse)
Non-alcoholic fatty liver disease (NAFLD) - Mus musculus (mouse)
Autophagy - animal - Mus musculus (mouse)
Fatty acid degradation - Mus musculus (mouse)
Propanoate metabolism - Mus musculus (mouse)
Terpenoid backbone biosynthesis - Mus musculus (mouse)
Steroid hormone biosynthesis - Mus musculus (mouse)
HIF-1 signaling pathway - Mus musculus (mouse)
Butanoate metabolism - Mus musculus (mouse)
T cell receptor signaling pathway - Mus musculus (mouse)
Steroid biosynthesis - Mus musculus (mouse)
Nicotinate and nicotinamide metabolism - Mus musculus (mouse)
Pentose phosphate pathway - Mus musculus (mouse)
Adrenergic signaling in cardiomyocytes - Mus musculus (mouse)
Adipocytokine signaling pathway - Mus musculus (mouse)
Arginine and proline metabolism - Mus musculus (mouse)
Protein export - Mus musculus (mouse)
Glycosphingolipid biosynthesis - globo and isoglobo series - Mus musculus (mouse)
Central carbon metabolism in cancer - Mus musculus (mouse)
Proteoglycans in cancer - Mus musculus (mouse)
Synthesis and degradation of ketone bodies - Mus musculus (mouse)
