# Supplementary material for: Impaired energy expenditure following exposure to either DDT or DDE in mice may be mediated by DNA methylation changes in brown adipose
Source: Environ Epigenet. 2024 Aug 23;10(1):dvae011. doi: 10.1093/eep/dvae011 (PMC11472829; doi:10.1093/eep/dvae011)
Supplement: dvae011_Supp [file dvae011_supp.zip › suppl_data/Sup_Table_2_KEGG.xlsx]

## Sheet: ALL
Pathway number	Full pathway Code	Pathway Name	Raw p value	Age	Exposure	Sequencing
00010	mmu00010	Glycolysis / Gluconeogenesis	0.00014118	Adult	DDE	RNA expression
00010	mmu00010	Glycolysis / Gluconeogenesis	0.926515	Adult	DDT	RNA expression
00010	mmu00010	Glycolysis / Gluconeogenesis	0.824744	Adult	DDT	DNA methylation
00010	mmu00010	Glycolysis / Gluconeogenesis	0.515121	Adult	DDE	DNA methylation
00010	mmu00010	Glycolysis / Gluconeogenesis	0.828356	PND12	DDT	DNA methylation
00020	mmu00020	Citrate cycle (TCA cycle)	0.00102559	Adult	DDE	RNA expression
00020	mmu00020	Citrate cycle (TCA cycle)	0.992105	Adult	DDT	RNA expression
00020	mmu00020	Citrate cycle (TCA cycle)	0.998353	Adult	DDT	DNA methylation
00020	mmu00020	Citrate cycle (TCA cycle)	0.769482	Adult	DDE	DNA methylation
00020	mmu00020	Citrate cycle (TCA cycle)	0.286152	PND12	DDT	DNA methylation
00030	mmu00030	Pentose phosphate pathway	0.0286858	Adult	DDE	RNA expression
00030	mmu00030	Pentose phosphate pathway	0.972513	Adult	DDT	RNA expression
00030	mmu00030	Pentose phosphate pathway	0.865967	Adult	DDT	DNA methylation
00030	mmu00030	Pentose phosphate pathway	0.377601	Adult	DDE	DNA methylation
00030	mmu00030	Pentose phosphate pathway	0.901534	PND12	DDT	DNA methylation
00040	mmu00040	Pentose and glucuronate interconversions	0.964275	Adult	DDE	RNA expression
00040	mmu00040	Pentose and glucuronate interconversions	0.909775	Adult	DDT	RNA expression
00040	mmu00040	Pentose and glucuronate interconversions	0.772194	Adult	DDT	DNA methylation
00040	mmu00040	Pentose and glucuronate interconversions	0.670779	Adult	DDE	DNA methylation
00040	mmu00040	Pentose and glucuronate interconversions	0.689113	PND12	DDT	DNA methylation
00051	mmu00051	Fructose and mannose metabolism	0.390115	Adult	DDE	RNA expression
00051	mmu00051	Fructose and mannose metabolism	0.45823	Adult	DDT	RNA expression
00051	mmu00051	Fructose and mannose metabolism	0.828247	Adult	DDT	DNA methylation
00051	mmu00051	Fructose and mannose metabolism	0.890069	Adult	DDE	DNA methylation
00051	mmu00051	Fructose and mannose metabolism	0.739734	PND12	DDT	DNA methylation
00052	mmu00052	Galactose metabolism	0.486855	Adult	DDE	RNA expression
00052	mmu00052	Galactose metabolism	0.376842	Adult	DDT	RNA expression
00052	mmu00052	Galactose metabolism	0.568879	Adult	DDT	DNA methylation
00052	mmu00052	Galactose metabolism	0.82741	Adult	DDE	DNA methylation
00052	mmu00052	Galactose metabolism	0.565961	PND12	DDT	DNA methylation
00053	mmu00053	Ascorbate and aldarate metabolism	0.344354	Adult	DDE	RNA expression
00053	mmu00053	Ascorbate and aldarate metabolism	0.986431	Adult	DDT	RNA expression
00053	mmu00053	Ascorbate and aldarate metabolism	0.597035	Adult	DDT	DNA methylation
00053	mmu00053	Ascorbate and aldarate metabolism	0.838149	Adult	DDE	DNA methylation
00053	mmu00053	Ascorbate and aldarate metabolism	0.589944	PND12	DDT	DNA methylation
00061	mmu00061	Fatty acid biosynthesis	0.0023563	Adult	DDE	RNA expression
00061	mmu00061	Fatty acid biosynthesis	0.909284	Adult	DDT	RNA expression
00061	mmu00061	Fatty acid biosynthesis	0.54635	Adult	DDT	DNA methylation
00061	mmu00061	Fatty acid biosynthesis	0.434755	Adult	DDE	DNA methylation
00061	mmu00061	Fatty acid biosynthesis	0.19841	PND12	DDT	DNA methylation
00062	mmu00062	Fatty acid elongation	0.153888	Adult	DDE	RNA expression
00062	mmu00062	Fatty acid elongation	0.74924	Adult	DDT	RNA expression
00062	mmu00062	Fatty acid elongation	0.696698	Adult	DDT	DNA methylation
00062	mmu00062	Fatty acid elongation	0.496241	Adult	DDE	DNA methylation
00062	mmu00062	Fatty acid elongation	0.291808	PND12	DDT	DNA methylation
00071	mmu00071	Fatty acid degradation	0.0121107	Adult	DDE	RNA expression
00071	mmu00071	Fatty acid degradation	0.848857	Adult	DDT	RNA expression
00071	mmu00071	Fatty acid degradation	0.64141	Adult	DDT	DNA methylation
00071	mmu00071	Fatty acid degradation	0.539493	Adult	DDE	DNA methylation
00071	mmu00071	Fatty acid degradation	0.865284	PND12	DDT	DNA methylation
00072	mmu00072	Synthesis and degradation of ketone bodies	0.0464093	Adult	DDE	RNA expression
00072	mmu00072	Synthesis and degradation of ketone bodies	0.809613	Adult	DDT	RNA expression
00072	mmu00072	Synthesis and degradation of ketone bodies	0.125861	Adult	DDT	DNA methylation
00072	mmu00072	Synthesis and degradation of ketone bodies	0.392952	Adult	DDE	DNA methylation
00072	mmu00072	Synthesis and degradation of ketone bodies	0.357994	PND12	DDT	DNA methylation
00100	mmu00100	Steroid biosynthesis	0.0242141	Adult	DDE	RNA expression
00100	mmu00100	Steroid biosynthesis	0.830624	Adult	DDT	RNA expression
00100	mmu00100	Steroid biosynthesis	0.0549356	Adult	DDT	DNA methylation
00100	mmu00100	Steroid biosynthesis	0.513402	Adult	DDE	DNA methylation
00100	mmu00100	Steroid biosynthesis	0.0559301	PND12	DDT	DNA methylation
00120	mmu00120	Primary bile acid biosynthesis	0.594738	Adult	DDE	RNA expression
00120	mmu00120	Primary bile acid biosynthesis	0.788286	Adult	DDT	RNA expression
00120	mmu00120	Primary bile acid biosynthesis	0.425604	Adult	DDT	DNA methylation
00120	mmu00120	Primary bile acid biosynthesis	0.440989	Adult	DDE	DNA methylation
00120	mmu00120	Primary bile acid biosynthesis	0.378736	PND12	DDT	DNA methylation
00130	mmu00130	Ubiquinone and other terpenoid-quinone biosynthesis	0.902778	Adult	DDE	RNA expression
00130	mmu00130	Ubiquinone and other terpenoid-quinone biosynthesis	0.393176	Adult	DDT	RNA expression
00130	mmu00130	Ubiquinone and other terpenoid-quinone biosynthesis	0.086599	Adult	DDT	DNA methylation
00130	mmu00130	Ubiquinone and other terpenoid-quinone biosynthesis	0.538617	Adult	DDE	DNA methylation
00130	mmu00130	Ubiquinone and other terpenoid-quinone biosynthesis	0.963857	PND12	DDT	DNA methylation
00140	mmu00140	Steroid hormone biosynthesis	0.0150609	Adult	DDE	RNA expression
00140	mmu00140	Steroid hormone biosynthesis	0.895337	Adult	DDT	RNA expression
00140	mmu00140	Steroid hormone biosynthesis	0.0596171	Adult	DDT	DNA methylation
00140	mmu00140	Steroid hormone biosynthesis	0.288926	Adult	DDE	DNA methylation
00140	mmu00140	Steroid hormone biosynthesis	0.849368	PND12	DDT	DNA methylation
00190	mmu00190	Oxidative phosphorylation	0.00166144	Adult	DDE	RNA expression
00190	mmu00190	Oxidative phosphorylation	0.995628	Adult	DDT	RNA expression
00190	mmu00190	Oxidative phosphorylation	0.0094154	Adult	DDT	DNA methylation
00190	mmu00190	Oxidative phosphorylation	0.586707	Adult	DDE	DNA methylation
00190	mmu00190	Oxidative phosphorylation	0.0708943	PND12	DDT	DNA methylation
00220	mmu00220	Arginine biosynthesis	0.0805232	Adult	DDE	RNA expression
00220	mmu00220	Arginine biosynthesis	0.665468	Adult	DDT	RNA expression
00220	mmu00220	Arginine biosynthesis	0.534212	Adult	DDT	DNA methylation
00220	mmu00220	Arginine biosynthesis	0.0585753	Adult	DDE	DNA methylation
00220	mmu00220	Arginine biosynthesis	0.949484	PND12	DDT	DNA methylation
00230	mmu00230	Purine metabolism	0.183564	Adult	DDE	RNA expression
00230	mmu00230	Purine metabolism	0.182333	Adult	DDT	RNA expression
00230	mmu00230	Purine metabolism	0.532383	Adult	DDT	DNA methylation
00230	mmu00230	Purine metabolism	0.839795	Adult	DDE	DNA methylation
00230	mmu00230	Purine metabolism	0.852798	PND12	DDT	DNA methylation
00232	mmu00232	Caffeine metabolism	0.690239	Adult	DDE	RNA expression
00232	mmu00232	Caffeine metabolism	0.979454	Adult	DDT	RNA expression
00232	mmu00232	Caffeine metabolism	0.715616	Adult	DDT	DNA methylation
00232	mmu00232	Caffeine metabolism	0.203757	Adult	DDE	DNA methylation
00232	mmu00232	Caffeine metabolism	0.834033	PND12	DDT	DNA methylation
00240	mmu00240	Pyrimidine metabolism	0.328437	Adult	DDE	RNA expression
00240	mmu00240	Pyrimidine metabolism	0.494707	Adult	DDT	RNA expression
00240	mmu00240	Pyrimidine metabolism	0.806196	Adult	DDT	DNA methylation
00240	mmu00240	Pyrimidine metabolism	0.0308791	Adult	DDE	DNA methylation
00240	mmu00240	Pyrimidine metabolism	0.564699	PND12	DDT	DNA methylation
00250	mmu00250	Alanine, aspartate and glutamate metabolism	0.136411	Adult	DDE	RNA expression
00250	mmu00250	Alanine, aspartate and glutamate metabolism	0.743467	Adult	DDT	RNA expression
00250	mmu00250	Alanine, aspartate and glutamate metabolism	0.937329	Adult	DDT	DNA methylation
00250	mmu00250	Alanine, aspartate and glutamate metabolism	0.00348709	Adult	DDE	DNA methylation
00250	mmu00250	Alanine, aspartate and glutamate metabolism	0.903104	PND12	DDT	DNA methylation
00260	mmu00260	Glycine, serine and threonine metabolism	0.144782	Adult	DDE	RNA expression
00260	mmu00260	Glycine, serine and threonine metabolism	0.871107	Adult	DDT	RNA expression
00260	mmu00260	Glycine, serine and threonine metabolism	0.0208739	Adult	DDT	DNA methylation
00260	mmu00260	Glycine, serine and threonine metabolism	0.875517	Adult	DDE	DNA methylation
00260	mmu00260	Glycine, serine and threonine metabolism	0.744755	PND12	DDT	DNA methylation
00270	mmu00270	Cysteine and methionine metabolism	0.59343	Adult	DDE	RNA expression
00270	mmu00270	Cysteine and methionine metabolism	0.827238	Adult	DDT	RNA expression
00270	mmu00270	Cysteine and methionine metabolism	0.778862	Adult	DDT	DNA methylation
00270	mmu00270	Cysteine and methionine metabolism	0.368498	Adult	DDE	DNA methylation
00270	mmu00270	Cysteine and methionine metabolism	0.4171	PND12	DDT	DNA methylation
00280	mmu00280	Valine, leucine and isoleucine degradation	0.0783836	Adult	DDE	RNA expression
00280	mmu00280	Valine, leucine and isoleucine degradation	0.729575	Adult	DDT	RNA expression
00280	mmu00280	Valine, leucine and isoleucine degradation	0.356961	Adult	DDT	DNA methylation
00280	mmu00280	Valine, leucine and isoleucine degradation	0.718715	Adult	DDE	DNA methylation
00280	mmu00280	Valine, leucine and isoleucine degradation	0.66033	PND12	DDT	DNA methylation
00290	mmu00290	Valine, leucine and isoleucine biosynthesis	0.851668	Adult	DDE	RNA expression
00290	mmu00290	Valine, leucine and isoleucine biosynthesis	0.25236	Adult	DDT	RNA expression
00290	mmu00290	Valine, leucine and isoleucine biosynthesis	0.207364	Adult	DDT	DNA methylation
00290	mmu00290	Valine, leucine and isoleucine biosynthesis	0.983569	Adult	DDE	DNA methylation
00290	mmu00290	Valine, leucine and isoleucine biosynthesis	0.462437	PND12	DDT	DNA methylation
00310	mmu00310	Lysine degradation	0.22912	Adult	DDE	RNA expression
00310	mmu00310	Lysine degradation	0.903289	Adult	DDT	RNA expression
00310	mmu00310	Lysine degradation	0.844359	Adult	DDT	DNA methylation
00310	mmu00310	Lysine degradation	0.991947	Adult	DDE	DNA methylation
00310	mmu00310	Lysine degradation	0.00952426	PND12	DDT	DNA methylation
00330	mmu00330	Arginine and proline metabolism	0.0329846	Adult	DDE	RNA expression
00330	mmu00330	Arginine and proline metabolism	0.597725	Adult	DDT	RNA expression
00330	mmu00330	Arginine and proline metabolism	0.609062	Adult	DDT	DNA methylation
00330	mmu00330	Arginine and proline metabolism	0.512091	Adult	DDE	DNA methylation
00330	mmu00330	Arginine and proline metabolism	0.87928	PND12	DDT	DNA methylation
00340	mmu00340	Histidine metabolism	0.695939	Adult	DDE	RNA expression
00340	mmu00340	Histidine metabolism	0.188393	Adult	DDT	RNA expression
00340	mmu00340	Histidine metabolism	0.518742	Adult	DDT	DNA methylation
00340	mmu00340	Histidine metabolism	0.26738	Adult	DDE	DNA methylation
00340	mmu00340	Histidine metabolism	0.59007	PND12	DDT	DNA methylation
00350	mmu00350	Tyrosine metabolism	0.119356	Adult	DDE	RNA expression
00350	mmu00350	Tyrosine metabolism	0.236923	Adult	DDT	RNA expression
00350	mmu00350	Tyrosine metabolism	0.0657237	Adult	DDT	DNA methylation
00350	mmu00350	Tyrosine metabolism	0.00328928	Adult	DDE	DNA methylation
00350	mmu00350	Tyrosine metabolism	0.902608	PND12	DDT	DNA methylation
00360	mmu00360	Phenylalanine metabolism	0.229031	Adult	DDE	RNA expression
00360	mmu00360	Phenylalanine metabolism	0.36573	Adult	DDT	RNA expression
00360	mmu00360	Phenylalanine metabolism	0.0600388	Adult	DDT	DNA methylation
00360	mmu00360	Phenylalanine metabolism	0.083312	Adult	DDE	DNA methylation
00360	mmu00360	Phenylalanine metabolism	0.998747	PND12	DDT	DNA methylation
00380	mmu00380	Tryptophan metabolism	0.151643	Adult	DDE	RNA expression
00380	mmu00380	Tryptophan metabolism	0.149664	Adult	DDT	RNA expression
00380	mmu00380	Tryptophan metabolism	0.452543	Adult	DDT	DNA methylation
00380	mmu00380	Tryptophan metabolism	0.252023	Adult	DDE	DNA methylation
00380	mmu00380	Tryptophan metabolism	0.946677	PND12	DDT	DNA methylation
00400	mmu00400	Phenylalanine, tyrosine and tryptophan biosynthesis	0.0676924	Adult	DDE	RNA expression
00400	mmu00400	Phenylalanine, tyrosine and tryptophan biosynthesis	0.387809	Adult	DDT	RNA expression
00400	mmu00400	Phenylalanine, tyrosine and tryptophan biosynthesis	0.393802	Adult	DDT	DNA methylation
00400	mmu00400	Phenylalanine, tyrosine and tryptophan biosynthesis	0.0686983	Adult	DDE	DNA methylation
00400	mmu00400	Phenylalanine, tyrosine and tryptophan biosynthesis	0.997388	PND12	DDT	DNA methylation
00410	mmu00410	beta-Alanine metabolism	0.740972	Adult	DDE	RNA expression
00410	mmu00410	beta-Alanine metabolism	0.850283	Adult	DDT	RNA expression
00410	mmu00410	beta-Alanine metabolism	0.604222	Adult	DDT	DNA methylation
00410	mmu00410	beta-Alanine metabolism	0.56947	Adult	DDE	DNA methylation
00410	mmu00410	beta-Alanine metabolism	0.68362	PND12	DDT	DNA methylation
00430	mmu00430	Taurine and hypotaurine metabolism	0.673483	Adult	DDE	RNA expression
00430	mmu00430	Taurine and hypotaurine metabolism	0.394953	Adult	DDT	RNA expression
00430	mmu00430	Taurine and hypotaurine metabolism	0.472605	Adult	DDT	DNA methylation
00430	mmu00430	Taurine and hypotaurine metabolism	0.00840154	Adult	DDE	DNA methylation
00430	mmu00430	Taurine and hypotaurine metabolism	0.00511164	PND12	DDT	DNA methylation
00440	mmu00440	Phosphonate and phosphinate metabolism	0.00355305	Adult	DDE	RNA expression
00440	mmu00440	Phosphonate and phosphinate metabolism	0.302158	Adult	DDT	RNA expression
00440	mmu00440	Phosphonate and phosphinate metabolism	0.770042	Adult	DDT	DNA methylation
00440	mmu00440	Phosphonate and phosphinate metabolism	0.792202	Adult	DDE	DNA methylation
00440	mmu00440	Phosphonate and phosphinate metabolism	0.513441	PND12	DDT	DNA methylation
00450	mmu00450	Selenocompound metabolism	0.533468	Adult	DDE	RNA expression
00450	mmu00450	Selenocompound metabolism	0.627356	Adult	DDT	RNA expression
00450	mmu00450	Selenocompound metabolism	0.278276	Adult	DDT	DNA methylation
00450	mmu00450	Selenocompound metabolism	0.45091	Adult	DDE	DNA methylation
00450	mmu00450	Selenocompound metabolism	0.0525064	PND12	DDT	DNA methylation
00471	mmu00471	D-Glutamine and D-glutamate metabolism	0.704797	Adult	DDE	RNA expression
00471	mmu00471	D-Glutamine and D-glutamate metabolism	0.269443	Adult	DDT	RNA expression
00471	mmu00471	D-Glutamine and D-glutamate metabolism	0.980048	Adult	DDT	DNA methylation
00471	mmu00471	D-Glutamine and D-glutamate metabolism	0.202052	Adult	DDE	DNA methylation
00471	mmu00471	D-Glutamine and D-glutamate metabolism	0.72584	PND12	DDT	DNA methylation
00472	mmu00472	D-Arginine and D-ornithine metabolism	NA	Adult	DDE	RNA expression
00472	mmu00472	D-Arginine and D-ornithine metabolism	NA	Adult	DDT	RNA expression
00472	mmu00472	D-Arginine and D-ornithine metabolism	0.688107	Adult	DDT	DNA methylation
00472	mmu00472	D-Arginine and D-ornithine metabolism	0.057673	Adult	DDE	DNA methylation
00472	mmu00472	D-Arginine and D-ornithine metabolism	0.789649	PND12	DDT	DNA methylation
00480	mmu00480	Glutathione metabolism	0.308672	Adult	DDE	RNA expression
00480	mmu00480	Glutathione metabolism	0.729052	Adult	DDT	RNA expression
00480	mmu00480	Glutathione metabolism	0.883666	Adult	DDT	DNA methylation
00480	mmu00480	Glutathione metabolism	0.663168	Adult	DDE	DNA methylation
00480	mmu00480	Glutathione metabolism	0.559177	PND12	DDT	DNA methylation
00500	mmu00500	Starch and sucrose metabolism	0.0672463	Adult	DDE	RNA expression
00500	mmu00500	Starch and sucrose metabolism	0.299606	Adult	DDT	RNA expression
00500	mmu00500	Starch and sucrose metabolism	0.940851	Adult	DDT	DNA methylation
00500	mmu00500	Starch and sucrose metabolism	0.110014	Adult	DDE	DNA methylation
00500	mmu00500	Starch and sucrose metabolism	0.447519	PND12	DDT	DNA methylation
00510	mmu00510	N-Glycan biosynthesis	0.837086	Adult	DDE	RNA expression
00510	mmu00510	N-Glycan biosynthesis	0.280903	Adult	DDT	RNA expression
00510	mmu00510	N-Glycan biosynthesis	0.736526	Adult	DDT	DNA methylation
00510	mmu00510	N-Glycan biosynthesis	0.822617	Adult	DDE	DNA methylation
00510	mmu00510	N-Glycan biosynthesis	0.201109	PND12	DDT	DNA methylation
00511	mmu00511	Other glycan degradation	0.310818	Adult	DDE	RNA expression
00511	mmu00511	Other glycan degradation	0.253185	Adult	DDT	RNA expression
00511	mmu00511	Other glycan degradation	0.506391	Adult	DDT	DNA methylation
00511	mmu00511	Other glycan degradation	0.180891	Adult	DDE	DNA methylation
00511	mmu00511	Other glycan degradation	0.776614	PND12	DDT	DNA methylation
00512	mmu00512	Mucin type O-glycan biosynthesis	0.10234	Adult	DDE	RNA expression
00512	mmu00512	Mucin type O-glycan biosynthesis	0.0983559	Adult	DDT	RNA expression
00512	mmu00512	Mucin type O-glycan biosynthesis	0.923635	Adult	DDT	DNA methylation
00512	mmu00512	Mucin type O-glycan biosynthesis	0.50791	Adult	DDE	DNA methylation
00512	mmu00512	Mucin type O-glycan biosynthesis	0.507296	PND12	DDT	DNA methylation
00514	mmu00514	Other types of O-glycan biosynthesis	0.53067	Adult	DDE	RNA expression
00514	mmu00514	Other types of O-glycan biosynthesis	0.163909	Adult	DDT	RNA expression
00514	mmu00514	Other types of O-glycan biosynthesis	0.306621	Adult	DDT	DNA methylation
00514	mmu00514	Other types of O-glycan biosynthesis	0.595024	Adult	DDE	DNA methylation
00514	mmu00514	Other types of O-glycan biosynthesis	0.0635443	PND12	DDT	DNA methylation
00515	mmu00515	Mannose type O-glycan biosynthesis	0.976963	Adult	DDE	RNA expression
00515	mmu00515	Mannose type O-glycan biosynthesis	0.260023	Adult	DDT	RNA expression
00515	mmu00515	Mannose type O-glycan biosynthesis	0.820081	Adult	DDT	DNA methylation
00515	mmu00515	Mannose type O-glycan biosynthesis	0.716547	Adult	DDE	DNA methylation
00515	mmu00515	Mannose type O-glycan biosynthesis	0.561949	PND12	DDT	DNA methylation
00520	mmu00520	Amino sugar and nucleotide sugar metabolism	0.24033	Adult	DDE	RNA expression
00520	mmu00520	Amino sugar and nucleotide sugar metabolism	0.252078	Adult	DDT	RNA expression
00520	mmu00520	Amino sugar and nucleotide sugar metabolism	0.663694	Adult	DDT	DNA methylation
00520	mmu00520	Amino sugar and nucleotide sugar metabolism	0.115985	Adult	DDE	DNA methylation
00520	mmu00520	Amino sugar and nucleotide sugar metabolism	0.973589	PND12	DDT	DNA methylation
00524	mmu00524	Neomycin, kanamycin and gentamicin biosynthesis	0.425242	Adult	DDE	RNA expression
00524	mmu00524	Neomycin, kanamycin and gentamicin biosynthesis	0.405228	Adult	DDT	RNA expression
00524	mmu00524	Neomycin, kanamycin and gentamicin biosynthesis	0.638642	Adult	DDT	DNA methylation
00524	mmu00524	Neomycin, kanamycin and gentamicin biosynthesis	0.672524	Adult	DDE	DNA methylation
00524	mmu00524	Neomycin, kanamycin and gentamicin biosynthesis	0.316663	PND12	DDT	DNA methylation
00531	mmu00531	Glycosaminoglycan degradation	0.328895	Adult	DDE	RNA expression
00531	mmu00531	Glycosaminoglycan degradation	0.80425	Adult	DDT	RNA expression
00531	mmu00531	Glycosaminoglycan degradation	0.0555065	Adult	DDT	DNA methylation
00531	mmu00531	Glycosaminoglycan degradation	0.333473	Adult	DDE	DNA methylation
00531	mmu00531	Glycosaminoglycan degradation	0.065518	PND12	DDT	DNA methylation
00532	mmu00532	Glycosaminoglycan biosynthesis - chondroitin sulfate / dermatan sulfate	0.0753018	Adult	DDE	RNA expression
00532	mmu00532	Glycosaminoglycan biosynthesis - chondroitin sulfate / dermatan sulfate	0.754873	Adult	DDT	RNA expression
00532	mmu00532	Glycosaminoglycan biosynthesis - chondroitin sulfate / dermatan sulfate	0.588529	Adult	DDT	DNA methylation
00532	mmu00532	Glycosaminoglycan biosynthesis - chondroitin sulfate / dermatan sulfate	0.265423	Adult	DDE	DNA methylation
00532	mmu00532	Glycosaminoglycan biosynthesis - chondroitin sulfate / dermatan sulfate	0.75153	PND12	DDT	DNA methylation
00533	mmu00533	Glycosaminoglycan biosynthesis - keratan sulfate	0.937029	Adult	DDE	RNA expression
00533	mmu00533	Glycosaminoglycan biosynthesis - keratan sulfate	0.110022	Adult	DDT	RNA expression
00533	mmu00533	Glycosaminoglycan biosynthesis - keratan sulfate	0.586945	Adult	DDT	DNA methylation
00533	mmu00533	Glycosaminoglycan biosynthesis - keratan sulfate	0.212193	Adult	DDE	DNA methylation
00533	mmu00533	Glycosaminoglycan biosynthesis - keratan sulfate	0.297221	PND12	DDT	DNA methylation
00534	mmu00534	Glycosaminoglycan biosynthesis - heparan sulfate / heparin	0.126198	Adult	DDE	RNA expression
00534	mmu00534	Glycosaminoglycan biosynthesis - heparan sulfate / heparin	0.599214	Adult	DDT	RNA expression
00534	mmu00534	Glycosaminoglycan biosynthesis - heparan sulfate / heparin	0.750877	Adult	DDT	DNA methylation
00534	mmu00534	Glycosaminoglycan biosynthesis - heparan sulfate / heparin	0.99852	Adult	DDE	DNA methylation
00534	mmu00534	Glycosaminoglycan biosynthesis - heparan sulfate / heparin	0.0600082	PND12	DDT	DNA methylation
00561	mmu00561	Glycerolipid metabolism	0.798708	Adult	DDE	RNA expression
00561	mmu00561	Glycerolipid metabolism	0.624175	Adult	DDT	RNA expression
00561	mmu00561	Glycerolipid metabolism	0.467723	Adult	DDT	DNA methylation
00561	mmu00561	Glycerolipid metabolism	0.603076	Adult	DDE	DNA methylation
00561	mmu00561	Glycerolipid metabolism	0.345707	PND12	DDT	DNA methylation
00562	mmu00562	Inositol phosphate metabolism	0.466679	Adult	DDE	RNA expression
00562	mmu00562	Inositol phosphate metabolism	0.173772	Adult	DDT	RNA expression
00562	mmu00562	Inositol phosphate metabolism	0.32738	Adult	DDT	DNA methylation
00562	mmu00562	Inositol phosphate metabolism	0.00091405	Adult	DDE	DNA methylation
00562	mmu00562	Inositol phosphate metabolism	0.416057	PND12	DDT	DNA methylation
00563	mmu00563	Glycosylphosphatidylinositol (GPI)-anchor biosynthesis	0.0551572	Adult	DDE	RNA expression
00563	mmu00563	Glycosylphosphatidylinositol (GPI)-anchor biosynthesis	0.599042	Adult	DDT	RNA expression
00563	mmu00563	Glycosylphosphatidylinositol (GPI)-anchor biosynthesis	0.865325	Adult	DDT	DNA methylation
00563	mmu00563	Glycosylphosphatidylinositol (GPI)-anchor biosynthesis	0.42225	Adult	DDE	DNA methylation
00563	mmu00563	Glycosylphosphatidylinositol (GPI)-anchor biosynthesis	0.0714596	PND12	DDT	DNA methylation
00564	mmu00564	Glycerophospholipid metabolism	0.144528	Adult	DDE	RNA expression
00564	mmu00564	Glycerophospholipid metabolism	0.524114	Adult	DDT	RNA expression
00564	mmu00564	Glycerophospholipid metabolism	0.188338	Adult	DDT	DNA methylation
00564	mmu00564	Glycerophospholipid metabolism	0.536098	Adult	DDE	DNA methylation
00564	mmu00564	Glycerophospholipid metabolism	0.0909441	PND12	DDT	DNA methylation
00565	mmu00565	Ether lipid metabolism	0.766731	Adult	DDE	RNA expression
00565	mmu00565	Ether lipid metabolism	0.656002	Adult	DDT	RNA expression
00565	mmu00565	Ether lipid metabolism	0.741838	Adult	DDT	DNA methylation
00565	mmu00565	Ether lipid metabolism	0.236691	Adult	DDE	DNA methylation
00565	mmu00565	Ether lipid metabolism	0.244922	PND12	DDT	DNA methylation
00590	mmu00590	Arachidonic acid metabolism	0.283986	Adult	DDE	RNA expression
00590	mmu00590	Arachidonic acid metabolism	0.72675	Adult	DDT	RNA expression
00590	mmu00590	Arachidonic acid metabolism	0.729479	Adult	DDT	DNA methylation
00590	mmu00590	Arachidonic acid metabolism	0.282574	Adult	DDE	DNA methylation
00590	mmu00590	Arachidonic acid metabolism	0.915329	PND12	DDT	DNA methylation
00591	mmu00591	Linoleic acid metabolism	0.18071	Adult	DDE	RNA expression
00591	mmu00591	Linoleic acid metabolism	0.820838	Adult	DDT	RNA expression
00591	mmu00591	Linoleic acid metabolism	0.308773	Adult	DDT	DNA methylation
00591	mmu00591	Linoleic acid metabolism	0.173672	Adult	DDE	DNA methylation
00591	mmu00591	Linoleic acid metabolism	0.287713	PND12	DDT	DNA methylation
00592	mmu00592	alpha-Linolenic acid metabolism	0.258947	Adult	DDE	RNA expression
00592	mmu00592	alpha-Linolenic acid metabolism	0.74663	Adult	DDT	RNA expression
00592	mmu00592	alpha-Linolenic acid metabolism	0.243104	Adult	DDT	DNA methylation
00592	mmu00592	alpha-Linolenic acid metabolism	0.158883	Adult	DDE	DNA methylation
00592	mmu00592	alpha-Linolenic acid metabolism	0.638104	PND12	DDT	DNA methylation
00600	mmu00600	Sphingolipid metabolism	0.20704	Adult	DDE	RNA expression
00600	mmu00600	Sphingolipid metabolism	0.473673	Adult	DDT	RNA expression
00600	mmu00600	Sphingolipid metabolism	0.119007	Adult	DDT	DNA methylation
00600	mmu00600	Sphingolipid metabolism	0.0886983	Adult	DDE	DNA methylation
00600	mmu00600	Sphingolipid metabolism	0.14568	PND12	DDT	DNA methylation
00601	mmu00601	Glycosphingolipid biosynthesis - lacto and neolacto series	0.780706	Adult	DDE	RNA expression
00601	mmu00601	Glycosphingolipid biosynthesis - lacto and neolacto series	0.1894	Adult	DDT	RNA expression
00601	mmu00601	Glycosphingolipid biosynthesis - lacto and neolacto series	0.395745	Adult	DDT	DNA methylation
00601	mmu00601	Glycosphingolipid biosynthesis - lacto and neolacto series	0.795587	Adult	DDE	DNA methylation
00601	mmu00601	Glycosphingolipid biosynthesis - lacto and neolacto series	0.451263	PND12	DDT	DNA methylation
00603	mmu00603	Glycosphingolipid biosynthesis - globo and isoglobo series	0.0367213	Adult	DDE	RNA expression
00603	mmu00603	Glycosphingolipid biosynthesis - globo and isoglobo series	0.344532	Adult	DDT	RNA expression
00603	mmu00603	Glycosphingolipid biosynthesis - globo and isoglobo series	0.00320822	Adult	DDT	DNA methylation
00603	mmu00603	Glycosphingolipid biosynthesis - globo and isoglobo series	0.385141	Adult	DDE	DNA methylation
00603	mmu00603	Glycosphingolipid biosynthesis - globo and isoglobo series	0.21008	PND12	DDT	DNA methylation
00604	mmu00604	Glycosphingolipid biosynthesis - ganglio series	0.716981	Adult	DDE	RNA expression
00604	mmu00604	Glycosphingolipid biosynthesis - ganglio series	0.535166	Adult	DDT	RNA expression
00604	mmu00604	Glycosphingolipid biosynthesis - ganglio series	0.708266	Adult	DDT	DNA methylation
00604	mmu00604	Glycosphingolipid biosynthesis - ganglio series	0.646336	Adult	DDE	DNA methylation
00604	mmu00604	Glycosphingolipid biosynthesis - ganglio series	0.38461	PND12	DDT	DNA methylation
00620	mmu00620	Pyruvate metabolism	0.00159825	Adult	DDE	RNA expression
00620	mmu00620	Pyruvate metabolism	0.999609	Adult	DDT	RNA expression
00620	mmu00620	Pyruvate metabolism	0.456733	Adult	DDT	DNA methylation
00620	mmu00620	Pyruvate metabolism	0.648836	Adult	DDE	DNA methylation
00620	mmu00620	Pyruvate metabolism	0.280478	PND12	DDT	DNA methylation
00630	mmu00630	Glyoxylate and dicarboxylate metabolism	0.000810742	Adult	DDE	RNA expression
00630	mmu00630	Glyoxylate and dicarboxylate metabolism	0.900591	Adult	DDT	RNA expression
00630	mmu00630	Glyoxylate and dicarboxylate metabolism	0.297072	Adult	DDT	DNA methylation
00630	mmu00630	Glyoxylate and dicarboxylate metabolism	0.637039	Adult	DDE	DNA methylation
00630	mmu00630	Glyoxylate and dicarboxylate metabolism	0.436955	PND12	DDT	DNA methylation
00640	mmu00640	Propanoate metabolism	0.0125917	Adult	DDE	RNA expression
00640	mmu00640	Propanoate metabolism	0.945941	Adult	DDT	RNA expression
00640	mmu00640	Propanoate metabolism	0.556758	Adult	DDT	DNA methylation
00640	mmu00640	Propanoate metabolism	0.106126	Adult	DDE	DNA methylation
00640	mmu00640	Propanoate metabolism	0.207398	PND12	DDT	DNA methylation
00650	mmu00650	Butanoate metabolism	0.0216028	Adult	DDE	RNA expression
00650	mmu00650	Butanoate metabolism	0.78802	Adult	DDT	RNA expression
00650	mmu00650	Butanoate metabolism	0.783484	Adult	DDT	DNA methylation
00650	mmu00650	Butanoate metabolism	0.168007	Adult	DDE	DNA methylation
00650	mmu00650	Butanoate metabolism	0.191379	PND12	DDT	DNA methylation
00670	mmu00670	One carbon pool by folate	0.310936	Adult	DDE	RNA expression
00670	mmu00670	One carbon pool by folate	0.974007	Adult	DDT	RNA expression
00670	mmu00670	One carbon pool by folate	0.171696	Adult	DDT	DNA methylation
00670	mmu00670	One carbon pool by folate	0.417169	Adult	DDE	DNA methylation
00670	mmu00670	One carbon pool by folate	0.841647	PND12	DDT	DNA methylation
00730	mmu00730	Thiamine metabolism	0.858013	Adult	DDE	RNA expression
00730	mmu00730	Thiamine metabolism	0.783579	Adult	DDT	RNA expression
00730	mmu00730	Thiamine metabolism	0.198811	Adult	DDT	DNA methylation
00730	mmu00730	Thiamine metabolism	0.0248391	Adult	DDE	DNA methylation
00730	mmu00730	Thiamine metabolism	0.196949	PND12	DDT	DNA methylation
00740	mmu00740	Riboflavin metabolism	0.978487	Adult	DDE	RNA expression
00740	mmu00740	Riboflavin metabolism	0.1441	Adult	DDT	RNA expression
00740	mmu00740	Riboflavin metabolism	0.203844	Adult	DDT	DNA methylation
00740	mmu00740	Riboflavin metabolism	0.0621798	Adult	DDE	DNA methylation
00740	mmu00740	Riboflavin metabolism	0.8955	PND12	DDT	DNA methylation
00750	mmu00750	Vitamin B6 metabolism	0.0872073	Adult	DDE	RNA expression
00750	mmu00750	Vitamin B6 metabolism	0.257018	Adult	DDT	RNA expression
00750	mmu00750	Vitamin B6 metabolism	0.0853072	Adult	DDT	DNA methylation
00750	mmu00750	Vitamin B6 metabolism	0.838475	Adult	DDE	DNA methylation
00750	mmu00750	Vitamin B6 metabolism	0.250793	PND12	DDT	DNA methylation
00760	mmu00760	Nicotinate and nicotinamide metabolism	0.0254213	Adult	DDE	RNA expression
00760	mmu00760	Nicotinate and nicotinamide metabolism	0.733018	Adult	DDT	RNA expression
00760	mmu00760	Nicotinate and nicotinamide metabolism	0.00784509	Adult	DDT	DNA methylation
00760	mmu00760	Nicotinate and nicotinamide metabolism	0.107546	Adult	DDE	DNA methylation
00760	mmu00760	Nicotinate and nicotinamide metabolism	0.793711	PND12	DDT	DNA methylation
00770	mmu00770	Pantothenate and CoA biosynthesis	0.977571	Adult	DDE	RNA expression
00770	mmu00770	Pantothenate and CoA biosynthesis	0.38951	Adult	DDT	RNA expression
00770	mmu00770	Pantothenate and CoA biosynthesis	0.280205	Adult	DDT	DNA methylation
00770	mmu00770	Pantothenate and CoA biosynthesis	0.220633	Adult	DDE	DNA methylation
00770	mmu00770	Pantothenate and CoA biosynthesis	0.0857443	PND12	DDT	DNA methylation
00780	mmu00780	Biotin metabolism	0.293448	Adult	DDE	RNA expression
00780	mmu00780	Biotin metabolism	0.538722	Adult	DDT	RNA expression
00780	mmu00780	Biotin metabolism	0.293428	Adult	DDT	DNA methylation
00780	mmu00780	Biotin metabolism	0.572133	Adult	DDE	DNA methylation
00780	mmu00780	Biotin metabolism	0.715586	PND12	DDT	DNA methylation
00785	mmu00785	Lipoic acid metabolism	0.686819	Adult	DDE	RNA expression
00785	mmu00785	Lipoic acid metabolism	0.338131	Adult	DDT	RNA expression
00785	mmu00785	Lipoic acid metabolism	0.437894	Adult	DDT	DNA methylation
00785	mmu00785	Lipoic acid metabolism	0.0486014	Adult	DDE	DNA methylation
00785	mmu00785	Lipoic acid metabolism	0.621857	PND12	DDT	DNA methylation
00790	mmu00790	Folate biosynthesis	0.947973	Adult	DDE	RNA expression
00790	mmu00790	Folate biosynthesis	0.650802	Adult	DDT	RNA expression
00790	mmu00790	Folate biosynthesis	0.74054	Adult	DDT	DNA methylation
00790	mmu00790	Folate biosynthesis	0.998126	Adult	DDE	DNA methylation
00790	mmu00790	Folate biosynthesis	0.910152	PND12	DDT	DNA methylation
00830	mmu00830	Retinol metabolism	0.168448	Adult	DDE	RNA expression
00830	mmu00830	Retinol metabolism	0.556002	Adult	DDT	RNA expression
00830	mmu00830	Retinol metabolism	0.0287489	Adult	DDT	DNA methylation
00830	mmu00830	Retinol metabolism	0.00734892	Adult	DDE	DNA methylation
00830	mmu00830	Retinol metabolism	0.267791	PND12	DDT	DNA methylation
00860	mmu00860	Porphyrin and chlorophyll metabolism	0.331202	Adult	DDE	RNA expression
00860	mmu00860	Porphyrin and chlorophyll metabolism	0.882051	Adult	DDT	RNA expression
00860	mmu00860	Porphyrin and chlorophyll metabolism	0.950017	Adult	DDT	DNA methylation
00860	mmu00860	Porphyrin and chlorophyll metabolism	0.631865	Adult	DDE	DNA methylation
00860	mmu00860	Porphyrin and chlorophyll metabolism	0.118337	PND12	DDT	DNA methylation
00900	mmu00900	Terpenoid backbone biosynthesis	0.0128615	Adult	DDE	RNA expression
00900	mmu00900	Terpenoid backbone biosynthesis	0.725668	Adult	DDT	RNA expression
00900	mmu00900	Terpenoid backbone biosynthesis	0.731098	Adult	DDT	DNA methylation
00900	mmu00900	Terpenoid backbone biosynthesis	0.159018	Adult	DDE	DNA methylation
00900	mmu00900	Terpenoid backbone biosynthesis	0.604745	PND12	DDT	DNA methylation
00910	mmu00910	Nitrogen metabolism	0.385912	Adult	DDE	RNA expression
00910	mmu00910	Nitrogen metabolism	0.380252	Adult	DDT	RNA expression
00910	mmu00910	Nitrogen metabolism	0.558029	Adult	DDT	DNA methylation
00910	mmu00910	Nitrogen metabolism	0.404699	Adult	DDE	DNA methylation
00910	mmu00910	Nitrogen metabolism	0.956241	PND12	DDT	DNA methylation
00920	mmu00920	Sulfur metabolism	0.266044	Adult	DDE	RNA expression
00920	mmu00920	Sulfur metabolism	0.158782	Adult	DDT	RNA expression
00920	mmu00920	Sulfur metabolism	0.768751	Adult	DDT	DNA methylation
00920	mmu00920	Sulfur metabolism	0.802262	Adult	DDE	DNA methylation
00920	mmu00920	Sulfur metabolism	0.267334	PND12	DDT	DNA methylation
00970	mmu00970	Aminoacyl-tRNA biosynthesis	0.98495	Adult	DDE	RNA expression
00970	mmu00970	Aminoacyl-tRNA biosynthesis	0.177633	Adult	DDT	RNA expression
00970	mmu00970	Aminoacyl-tRNA biosynthesis	0.239025	Adult	DDT	DNA methylation
00970	mmu00970	Aminoacyl-tRNA biosynthesis	0.60035	Adult	DDE	DNA methylation
00970	mmu00970	Aminoacyl-tRNA biosynthesis	0.130159	PND12	DDT	DNA methylation
00980	mmu00980	Metabolism of xenobiotics by cytochrome P450	0.163599	Adult	DDE	RNA expression
00980	mmu00980	Metabolism of xenobiotics by cytochrome P450	0.657757	Adult	DDT	RNA expression
00980	mmu00980	Metabolism of xenobiotics by cytochrome P450	0.38473	Adult	DDT	DNA methylation
00980	mmu00980	Metabolism of xenobiotics by cytochrome P450	0.433297	Adult	DDE	DNA methylation
00980	mmu00980	Metabolism of xenobiotics by cytochrome P450	0.482809	PND12	DDT	DNA methylation
00982	mmu00982	Drug metabolism - cytochrome P450	0.249422	Adult	DDE	RNA expression
00982	mmu00982	Drug metabolism - cytochrome P450	0.363989	Adult	DDT	RNA expression
00982	mmu00982	Drug metabolism - cytochrome P450	0.0379755	Adult	DDT	DNA methylation
00982	mmu00982	Drug metabolism - cytochrome P450	0.215764	Adult	DDE	DNA methylation
00982	mmu00982	Drug metabolism - cytochrome P450	0.890843	PND12	DDT	DNA methylation
00983	mmu00983	Drug metabolism - other enzymes	0.298384	Adult	DDE	RNA expression
00983	mmu00983	Drug metabolism - other enzymes	0.652605	Adult	DDT	RNA expression
00983	mmu00983	Drug metabolism - other enzymes	0.658973	Adult	DDT	DNA methylation
00983	mmu00983	Drug metabolism - other enzymes	0.422271	Adult	DDE	DNA methylation
00983	mmu00983	Drug metabolism - other enzymes	0.580005	PND12	DDT	DNA methylation
01040	mmu01040	Biosynthesis of unsaturated fatty acids	0.096646	Adult	DDE	RNA expression
01040	mmu01040	Biosynthesis of unsaturated fatty acids	0.848614	Adult	DDT	RNA expression
01040	mmu01040	Biosynthesis of unsaturated fatty acids	0.146526	Adult	DDT	DNA methylation
01040	mmu01040	Biosynthesis of unsaturated fatty acids	0.896011	Adult	DDE	DNA methylation
01040	mmu01040	Biosynthesis of unsaturated fatty acids	0.730115	PND12	DDT	DNA methylation
01100	mmu01100	Metabolic pathways	NA	Adult	DDE	RNA expression
01100	mmu01100	Metabolic pathways	NA	Adult	DDT	RNA expression
01100	mmu01100	Metabolic pathways	NA	Adult	DDT	DNA methylation
01100	mmu01100	Metabolic pathways	NA	Adult	DDE	DNA methylation
01100	mmu01100	Metabolic pathways	NA	PND12	DDT	DNA methylation
01200	mmu01200	Carbon metabolism	NA	Adult	DDE	RNA expression
01200	mmu01200	Carbon metabolism	NA	Adult	DDT	RNA expression
01200	mmu01200	Carbon metabolism	NA	Adult	DDT	DNA methylation
01200	mmu01200	Carbon metabolism	NA	Adult	DDE	DNA methylation
01200	mmu01200	Carbon metabolism	NA	PND12	DDT	DNA methylation
01210	mmu01210	2-Oxocarboxylic acid metabolism	NA	Adult	DDE	RNA expression
01210	mmu01210	2-Oxocarboxylic acid metabolism	NA	Adult	DDT	RNA expression
01210	mmu01210	2-Oxocarboxylic acid metabolism	NA	Adult	DDT	DNA methylation
01210	mmu01210	2-Oxocarboxylic acid metabolism	NA	Adult	DDE	DNA methylation
01210	mmu01210	2-Oxocarboxylic acid metabolism	NA	PND12	DDT	DNA methylation
01212	mmu01212	Fatty acid metabolism	NA	Adult	DDE	RNA expression
01212	mmu01212	Fatty acid metabolism	NA	Adult	DDT	RNA expression
01212	mmu01212	Fatty acid metabolism	NA	Adult	DDT	DNA methylation
01212	mmu01212	Fatty acid metabolism	NA	Adult	DDE	DNA methylation
01212	mmu01212	Fatty acid metabolism	NA	PND12	DDT	DNA methylation
01230	mmu01230	Biosynthesis of amino acids	NA	Adult	DDE	RNA expression
01230	mmu01230	Biosynthesis of amino acids	NA	Adult	DDT	RNA expression
01230	mmu01230	Biosynthesis of amino acids	NA	Adult	DDT	DNA methylation
01230	mmu01230	Biosynthesis of amino acids	NA	Adult	DDE	DNA methylation
01230	mmu01230	Biosynthesis of amino acids	NA	PND12	DDT	DNA methylation
01521	mmu01521	EGFR tyrosine kinase inhibitor resistance	NA	Adult	DDE	RNA expression
01521	mmu01521	EGFR tyrosine kinase inhibitor resistance	NA	Adult	DDT	RNA expression
01521	mmu01521	EGFR tyrosine kinase inhibitor resistance	NA	Adult	DDT	DNA methylation
01521	mmu01521	EGFR tyrosine kinase inhibitor resistance	NA	Adult	DDE	DNA methylation
01521	mmu01521	EGFR tyrosine kinase inhibitor resistance	NA	PND12	DDT	DNA methylation
01522	mmu01522	Endocrine resistance	NA	Adult	DDE	RNA expression
01522	mmu01522	Endocrine resistance	NA	Adult	DDT	RNA expression
01522	mmu01522	Endocrine resistance	NA	Adult	DDT	DNA methylation
01522	mmu01522	Endocrine resistance	NA	Adult	DDE	DNA methylation
01522	mmu01522	Endocrine resistance	NA	PND12	DDT	DNA methylation
01523	mmu01523	Antifolate resistance	NA	Adult	DDE	RNA expression
01523	mmu01523	Antifolate resistance	NA	Adult	DDT	RNA expression
01523	mmu01523	Antifolate resistance	NA	Adult	DDT	DNA methylation
01523	mmu01523	Antifolate resistance	NA	Adult	DDE	DNA methylation
01523	mmu01523	Antifolate resistance	NA	PND12	DDT	DNA methylation
01524	mmu01524	Platinum drug resistance	NA	Adult	DDE	RNA expression
01524	mmu01524	Platinum drug resistance	NA	Adult	DDT	RNA expression
01524	mmu01524	Platinum drug resistance	NA	Adult	DDT	DNA methylation
01524	mmu01524	Platinum drug resistance	NA	Adult	DDE	DNA methylation
01524	mmu01524	Platinum drug resistance	NA	PND12	DDT	DNA methylation
02010	mmu02010	ABC transporters	0.831161	Adult	DDE	RNA expression
02010	mmu02010	ABC transporters	0.397987	Adult	DDT	RNA expression
02010	mmu02010	ABC transporters	0.293808	Adult	DDT	DNA methylation
02010	mmu02010	ABC transporters	0.836175	Adult	DDE	DNA methylation
02010	mmu02010	ABC transporters	0.599552	PND12	DDT	DNA methylation
03008	mmu03008	Ribosome biogenesis in eukaryotes	0.881131	Adult	DDE	RNA expression
03008	mmu03008	Ribosome biogenesis in eukaryotes	0.971141	Adult	DDT	RNA expression
03008	mmu03008	Ribosome biogenesis in eukaryotes	0.515239	Adult	DDT	DNA methylation
03008	mmu03008	Ribosome biogenesis in eukaryotes	0.314512	Adult	DDE	DNA methylation
03008	mmu03008	Ribosome biogenesis in eukaryotes	0.495825	PND12	DDT	DNA methylation
03010	mmu03010	Ribosome	1.18702e-22	Adult	DDE	RNA expression
03010	mmu03010	Ribosome	0.999798	Adult	DDT	RNA expression
03010	mmu03010	Ribosome	0.465947	Adult	DDT	DNA methylation
03010	mmu03010	Ribosome	0.70007	Adult	DDE	DNA methylation
03010	mmu03010	Ribosome	0.117611	PND12	DDT	DNA methylation
03013	mmu03013	RNA transport	0.642395	Adult	DDE	RNA expression
03013	mmu03013	RNA transport	0.895738	Adult	DDT	RNA expression
03013	mmu03013	RNA transport	0.208061	Adult	DDT	DNA methylation
03013	mmu03013	RNA transport	0.782083	Adult	DDE	DNA methylation
03013	mmu03013	RNA transport	0.35512	PND12	DDT	DNA methylation
03015	mmu03015	mRNA surveillance pathway	0.29249	Adult	DDE	RNA expression
03015	mmu03015	mRNA surveillance pathway	0.685574	Adult	DDT	RNA expression
03015	mmu03015	mRNA surveillance pathway	0.378089	Adult	DDT	DNA methylation
03015	mmu03015	mRNA surveillance pathway	0.492976	Adult	DDE	DNA methylation
03015	mmu03015	mRNA surveillance pathway	0.745805	PND12	DDT	DNA methylation
03018	mmu03018	RNA degradation	0.337437	Adult	DDE	RNA expression
03018	mmu03018	RNA degradation	0.788157	Adult	DDT	RNA expression
03018	mmu03018	RNA degradation	0.204271	Adult	DDT	DNA methylation
03018	mmu03018	RNA degradation	0.636241	Adult	DDE	DNA methylation
03018	mmu03018	RNA degradation	0.878484	PND12	DDT	DNA methylation
03020	mmu03020	RNA polymerase	0.181133	Adult	DDE	RNA expression
03020	mmu03020	RNA polymerase	0.233613	Adult	DDT	RNA expression
03020	mmu03020	RNA polymerase	0.569251	Adult	DDT	DNA methylation
03020	mmu03020	RNA polymerase	0.704567	Adult	DDE	DNA methylation
03020	mmu03020	RNA polymerase	0.555338	PND12	DDT	DNA methylation
03022	mmu03022	Basal transcription factors	0.430254	Adult	DDE	RNA expression
03022	mmu03022	Basal transcription factors	0.422954	Adult	DDT	RNA expression
03022	mmu03022	Basal transcription factors	0.101645	Adult	DDT	DNA methylation
03022	mmu03022	Basal transcription factors	0.649059	Adult	DDE	DNA methylation
03022	mmu03022	Basal transcription factors	0.185257	PND12	DDT	DNA methylation
03030	mmu03030	DNA replication	0.474865	Adult	DDE	RNA expression
03030	mmu03030	DNA replication	0.405112	Adult	DDT	RNA expression
03030	mmu03030	DNA replication	0.910491	Adult	DDT	DNA methylation
03030	mmu03030	DNA replication	0.540138	Adult	DDE	DNA methylation
03030	mmu03030	DNA replication	0.302384	PND12	DDT	DNA methylation
03040	mmu03040	Spliceosome	0.948511	Adult	DDE	RNA expression
03040	mmu03040	Spliceosome	0.87113	Adult	DDT	RNA expression
03040	mmu03040	Spliceosome	0.571036	Adult	DDT	DNA methylation
03040	mmu03040	Spliceosome	0.212399	Adult	DDE	DNA methylation
03040	mmu03040	Spliceosome	0.635569	PND12	DDT	DNA methylation
03050	mmu03050	Proteasome	0.334867	Adult	DDE	RNA expression
03050	mmu03050	Proteasome	0.645817	Adult	DDT	RNA expression
03050	mmu03050	Proteasome	0.447137	Adult	DDT	DNA methylation
03050	mmu03050	Proteasome	0.983464	Adult	DDE	DNA methylation
03050	mmu03050	Proteasome	0.596028	PND12	DDT	DNA methylation
03060	mmu03060	Protein export	0.0331075	Adult	DDE	RNA expression
03060	mmu03060	Protein export	0.530687	Adult	DDT	RNA expression
03060	mmu03060	Protein export	0.699806	Adult	DDT	DNA methylation
03060	mmu03060	Protein export	0.703239	Adult	DDE	DNA methylation
03060	mmu03060	Protein export	0.849249	PND12	DDT	DNA methylation
03320	mmu03320	PPAR signaling pathway	0.00376557	Adult	DDE	RNA expression
03320	mmu03320	PPAR signaling pathway	0.586396	Adult	DDT	RNA expression
03320	mmu03320	PPAR signaling pathway	0.854083	Adult	DDT	DNA methylation
03320	mmu03320	PPAR signaling pathway	0.18103	Adult	DDE	DNA methylation
03320	mmu03320	PPAR signaling pathway	0.534689	PND12	DDT	DNA methylation
03410	mmu03410	Base excision repair	0.617163	Adult	DDE	RNA expression
03410	mmu03410	Base excision repair	0.665063	Adult	DDT	RNA expression
03410	mmu03410	Base excision repair	0.52866	Adult	DDT	DNA methylation
03410	mmu03410	Base excision repair	0.481038	Adult	DDE	DNA methylation
03410	mmu03410	Base excision repair	0.0216421	PND12	DDT	DNA methylation
03420	mmu03420	Nucleotide excision repair	0.787551	Adult	DDE	RNA expression
03420	mmu03420	Nucleotide excision repair	0.275153	Adult	DDT	RNA expression
03420	mmu03420	Nucleotide excision repair	0.786434	Adult	DDT	DNA methylation
03420	mmu03420	Nucleotide excision repair	0.778031	Adult	DDE	DNA methylation
03420	mmu03420	Nucleotide excision repair	0.858335	PND12	DDT	DNA methylation
03430	mmu03430	Mismatch repair	0.532222	Adult	DDE	RNA expression
03430	mmu03430	Mismatch repair	0.216756	Adult	DDT	RNA expression
03430	mmu03430	Mismatch repair	0.988477	Adult	DDT	DNA methylation
03430	mmu03430	Mismatch repair	0.524754	Adult	DDE	DNA methylation
03430	mmu03430	Mismatch repair	0.351366	PND12	DDT	DNA methylation
03440	mmu03440	Homologous recombination	0.732734	Adult	DDE	RNA expression
03440	mmu03440	Homologous recombination	0.0440581	Adult	DDT	RNA expression
03440	mmu03440	Homologous recombination	0.978511	Adult	DDT	DNA methylation
03440	mmu03440	Homologous recombination	0.834025	Adult	DDE	DNA methylation
03440	mmu03440	Homologous recombination	0.226123	PND12	DDT	DNA methylation
03450	mmu03450	Non-homologous end-joining	0.510414	Adult	DDE	RNA expression
03450	mmu03450	Non-homologous end-joining	0.238789	Adult	DDT	RNA expression
03450	mmu03450	Non-homologous end-joining	0.744035	Adult	DDT	DNA methylation
03450	mmu03450	Non-homologous end-joining	0.644257	Adult	DDE	DNA methylation
03450	mmu03450	Non-homologous end-joining	0.280757	PND12	DDT	DNA methylation
03460	mmu03460	Fanconi anemia pathway	0.926875	Adult	DDE	RNA expression
03460	mmu03460	Fanconi anemia pathway	0.0342929	Adult	DDT	RNA expression
03460	mmu03460	Fanconi anemia pathway	0.371864	Adult	DDT	DNA methylation
03460	mmu03460	Fanconi anemia pathway	0.213017	Adult	DDE	DNA methylation
03460	mmu03460	Fanconi anemia pathway	0.900903	PND12	DDT	DNA methylation
04010	mmu04010	MAPK signaling pathway	0.534624	Adult	DDE	RNA expression
04010	mmu04010	MAPK signaling pathway	0.533301	Adult	DDT	RNA expression
04010	mmu04010	MAPK signaling pathway	0.15351	Adult	DDT	DNA methylation
04010	mmu04010	MAPK signaling pathway	0.263207	Adult	DDE	DNA methylation
04010	mmu04010	MAPK signaling pathway	0.744355	PND12	DDT	DNA methylation
04012	mmu04012	ErbB signaling pathway	0.402134	Adult	DDE	RNA expression
04012	mmu04012	ErbB signaling pathway	0.729523	Adult	DDT	RNA expression
04012	mmu04012	ErbB signaling pathway	0.363631	Adult	DDT	DNA methylation
04012	mmu04012	ErbB signaling pathway	0.154825	Adult	DDE	DNA methylation
04012	mmu04012	ErbB signaling pathway	0.101103	PND12	DDT	DNA methylation
04014	mmu04014	Ras signaling pathway	0.707302	Adult	DDE	RNA expression
04014	mmu04014	Ras signaling pathway	0.987238	Adult	DDT	RNA expression
04014	mmu04014	Ras signaling pathway	0.248833	Adult	DDT	DNA methylation
04014	mmu04014	Ras signaling pathway	0.544724	Adult	DDE	DNA methylation
04014	mmu04014	Ras signaling pathway	0.694985	PND12	DDT	DNA methylation
04015	mmu04015	Rap1 signaling pathway	0.741105	Adult	DDE	RNA expression
04015	mmu04015	Rap1 signaling pathway	0.694557	Adult	DDT	RNA expression
04015	mmu04015	Rap1 signaling pathway	0.00988292	Adult	DDT	DNA methylation
04015	mmu04015	Rap1 signaling pathway	0.521741	Adult	DDE	DNA methylation
04015	mmu04015	Rap1 signaling pathway	0.997052	PND12	DDT	DNA methylation
04020	mmu04020	Calcium signaling pathway	0.730916	Adult	DDE	RNA expression
04020	mmu04020	Calcium signaling pathway	0.110243	Adult	DDT	RNA expression
04020	mmu04020	Calcium signaling pathway	0.396774	Adult	DDT	DNA methylation
04020	mmu04020	Calcium signaling pathway	0.640575	Adult	DDE	DNA methylation
04020	mmu04020	Calcium signaling pathway	0.740481	PND12	DDT	DNA methylation
04022	mmu04022	cGMP-PKG signaling pathway	0.126232	Adult	DDE	RNA expression
04022	mmu04022	cGMP-PKG signaling pathway	0.166676	Adult	DDT	RNA expression
04022	mmu04022	cGMP-PKG signaling pathway	0.792893	Adult	DDT	DNA methylation
04022	mmu04022	cGMP-PKG signaling pathway	0.909215	Adult	DDE	DNA methylation
04022	mmu04022	cGMP-PKG signaling pathway	0.195919	PND12	DDT	DNA methylation
04024	mmu04024	cAMP signaling pathway	0.595483	Adult	DDE	RNA expression
04024	mmu04024	cAMP signaling pathway	0.132319	Adult	DDT	RNA expression
04024	mmu04024	cAMP signaling pathway	0.402782	Adult	DDT	DNA methylation
04024	mmu04024	cAMP signaling pathway	0.728316	Adult	DDE	DNA methylation
04024	mmu04024	cAMP signaling pathway	0.790819	PND12	DDT	DNA methylation
04060	mmu04060	Cytokine-cytokine receptor interaction	0.999437	Adult	DDE	RNA expression
04060	mmu04060	Cytokine-cytokine receptor interaction	0.31452	Adult	DDT	RNA expression
04060	mmu04060	Cytokine-cytokine receptor interaction	0.0393816	Adult	DDT	DNA methylation
04060	mmu04060	Cytokine-cytokine receptor interaction	0.852881	Adult	DDE	DNA methylation
04060	mmu04060	Cytokine-cytokine receptor interaction	0.217767	PND12	DDT	DNA methylation
04062	mmu04062	Chemokine signaling pathway	0.912166	Adult	DDE	RNA expression
04062	mmu04062	Chemokine signaling pathway	0.775483	Adult	DDT	RNA expression
04062	mmu04062	Chemokine signaling pathway	0.0818222	Adult	DDT	DNA methylation
04062	mmu04062	Chemokine signaling pathway	0.739436	Adult	DDE	DNA methylation
04062	mmu04062	Chemokine signaling pathway	0.893447	PND12	DDT	DNA methylation
04064	mmu04064	NF-kappa B signaling pathway	0.406786	Adult	DDE	RNA expression
04064	mmu04064	NF-kappa B signaling pathway	0.615764	Adult	DDT	RNA expression
04064	mmu04064	NF-kappa B signaling pathway	0.161749	Adult	DDT	DNA methylation
04064	mmu04064	NF-kappa B signaling pathway	0.800461	Adult	DDE	DNA methylation
04064	mmu04064	NF-kappa B signaling pathway	0.333837	PND12	DDT	DNA methylation
04066	mmu04066	HIF-1 signaling pathway	0.0174981	Adult	DDE	RNA expression
04066	mmu04066	HIF-1 signaling pathway	0.625585	Adult	DDT	RNA expression
04066	mmu04066	HIF-1 signaling pathway	0.674142	Adult	DDT	DNA methylation
04066	mmu04066	HIF-1 signaling pathway	0.907652	Adult	DDE	DNA methylation
04066	mmu04066	HIF-1 signaling pathway	0.228622	PND12	DDT	DNA methylation
04068	mmu04068	FoxO signaling pathway	0.355516	Adult	DDE	RNA expression
04068	mmu04068	FoxO signaling pathway	0.893138	Adult	DDT	RNA expression
04068	mmu04068	FoxO signaling pathway	0.148942	Adult	DDT	DNA methylation
04068	mmu04068	FoxO signaling pathway	0.630361	Adult	DDE	DNA methylation
04068	mmu04068	FoxO signaling pathway	0.308598	PND12	DDT	DNA methylation
04070	mmu04070	Phosphatidylinositol signaling system	0.307939	Adult	DDE	RNA expression
04070	mmu04070	Phosphatidylinositol signaling system	0.11726	Adult	DDT	RNA expression
04070	mmu04070	Phosphatidylinositol signaling system	0.243352	Adult	DDT	DNA methylation
04070	mmu04070	Phosphatidylinositol signaling system	0.298971	Adult	DDE	DNA methylation
04070	mmu04070	Phosphatidylinositol signaling system	0.10121	PND12	DDT	DNA methylation
04071	mmu04071	Sphingolipid signaling pathway	0.0922662	Adult	DDE	RNA expression
04071	mmu04071	Sphingolipid signaling pathway	0.523252	Adult	DDT	RNA expression
04071	mmu04071	Sphingolipid signaling pathway	0.504963	Adult	DDT	DNA methylation
04071	mmu04071	Sphingolipid signaling pathway	0.218187	Adult	DDE	DNA methylation
04071	mmu04071	Sphingolipid signaling pathway	0.427913	PND12	DDT	DNA methylation
04072	mmu04072	Phospholipase D signaling pathway	0.501151	Adult	DDE	RNA expression
04072	mmu04072	Phospholipase D signaling pathway	0.142074	Adult	DDT	RNA expression
04072	mmu04072	Phospholipase D signaling pathway	0.100641	Adult	DDT	DNA methylation
04072	mmu04072	Phospholipase D signaling pathway	0.546639	Adult	DDE	DNA methylation
04072	mmu04072	Phospholipase D signaling pathway	0.383077	PND12	DDT	DNA methylation
04080	mmu04080	Neuroactive ligand-receptor interaction	0.551461	Adult	DDE	RNA expression
04080	mmu04080	Neuroactive ligand-receptor interaction	0.788064	Adult	DDT	RNA expression
04080	mmu04080	Neuroactive ligand-receptor interaction	0.279566	Adult	DDT	DNA methylation
04080	mmu04080	Neuroactive ligand-receptor interaction	0.424679	Adult	DDE	DNA methylation
04080	mmu04080	Neuroactive ligand-receptor interaction	0.632971	PND12	DDT	DNA methylation
04110	mmu04110	Cell cycle	0.701808	Adult	DDE	RNA expression
04110	mmu04110	Cell cycle	0.684889	Adult	DDT	RNA expression
04110	mmu04110	Cell cycle	0.00183154	Adult	DDT	DNA methylation
04110	mmu04110	Cell cycle	0.81449	Adult	DDE	DNA methylation
04110	mmu04110	Cell cycle	0.178231	PND12	DDT	DNA methylation
04114	mmu04114	Oocyte meiosis	0.495828	Adult	DDE	RNA expression
04114	mmu04114	Oocyte meiosis	0.274909	Adult	DDT	RNA expression
04114	mmu04114	Oocyte meiosis	0.000238185	Adult	DDT	DNA methylation
04114	mmu04114	Oocyte meiosis	0.802222	Adult	DDE	DNA methylation
04114	mmu04114	Oocyte meiosis	0.603564	PND12	DDT	DNA methylation
04115	mmu04115	p53 signaling pathway	0.267121	Adult	DDE	RNA expression
04115	mmu04115	p53 signaling pathway	0.718276	Adult	DDT	RNA expression
04115	mmu04115	p53 signaling pathway	0.498401	Adult	DDT	DNA methylation
04115	mmu04115	p53 signaling pathway	0.995616	Adult	DDE	DNA methylation
04115	mmu04115	p53 signaling pathway	0.922578	PND12	DDT	DNA methylation
04120	mmu04120	Ubiquitin mediated proteolysis	0.121942	Adult	DDE	RNA expression
04120	mmu04120	Ubiquitin mediated proteolysis	0.836715	Adult	DDT	RNA expression
04120	mmu04120	Ubiquitin mediated proteolysis	0.797846	Adult	DDT	DNA methylation
04120	mmu04120	Ubiquitin mediated proteolysis	0.61738	Adult	DDE	DNA methylation
04120	mmu04120	Ubiquitin mediated proteolysis	0.715666	PND12	DDT	DNA methylation
04122	mmu04122	Sulfur relay system	0.410754	Adult	DDE	RNA expression
04122	mmu04122	Sulfur relay system	0.544347	Adult	DDT	RNA expression
04122	mmu04122	Sulfur relay system	0.839343	Adult	DDT	DNA methylation
04122	mmu04122	Sulfur relay system	0.661612	Adult	DDE	DNA methylation
04122	mmu04122	Sulfur relay system	0.219458	PND12	DDT	DNA methylation
04130	mmu04130	SNARE interactions in vesicular transport	0.204297	Adult	DDE	RNA expression
04130	mmu04130	SNARE interactions in vesicular transport	0.875042	Adult	DDT	RNA expression
04130	mmu04130	SNARE interactions in vesicular transport	0.460167	Adult	DDT	DNA methylation
04130	mmu04130	SNARE interactions in vesicular transport	0.685257	Adult	DDE	DNA methylation
04130	mmu04130	SNARE interactions in vesicular transport	0.335457	PND12	DDT	DNA methylation
04136	mmu04136	Autophagy - other	0.17345	Adult	DDE	RNA expression
04136	mmu04136	Autophagy - other	0.199957	Adult	DDT	RNA expression
04136	mmu04136	Autophagy - other	0.0297847	Adult	DDT	DNA methylation
04136	mmu04136	Autophagy - other	0.254485	Adult	DDE	DNA methylation
04136	mmu04136	Autophagy - other	0.364566	PND12	DDT	DNA methylation
04137	mmu04137	Mitophagy - animal	0.430671	Adult	DDE	RNA expression
04137	mmu04137	Mitophagy - animal	0.96913	Adult	DDT	RNA expression
04137	mmu04137	Mitophagy - animal	0.626837	Adult	DDT	DNA methylation
04137	mmu04137	Mitophagy - animal	0.391397	Adult	DDE	DNA methylation
04137	mmu04137	Mitophagy - animal	0.147697	PND12	DDT	DNA methylation
04140	mmu04140	Autophagy - animal	0.00766635	Adult	DDE	RNA expression
04140	mmu04140	Autophagy - animal	0.0888696	Adult	DDT	RNA expression
04140	mmu04140	Autophagy - animal	0.221929	Adult	DDT	DNA methylation
04140	mmu04140	Autophagy - animal	0.352762	Adult	DDE	DNA methylation
04140	mmu04140	Autophagy - animal	0.38896	PND12	DDT	DNA methylation
04141	mmu04141	Protein processing in endoplasmic reticulum	0.225798	Adult	DDE	RNA expression
04141	mmu04141	Protein processing in endoplasmic reticulum	0.310349	Adult	DDT	RNA expression
04141	mmu04141	Protein processing in endoplasmic reticulum	0.756926	Adult	DDT	DNA methylation
04141	mmu04141	Protein processing in endoplasmic reticulum	0.816228	Adult	DDE	DNA methylation
04141	mmu04141	Protein processing in endoplasmic reticulum	0.891124	PND12	DDT	DNA methylation
04142	mmu04142	Lysosome	0.18836	Adult	DDE	RNA expression
04142	mmu04142	Lysosome	0.35467	Adult	DDT	RNA expression
04142	mmu04142	Lysosome	0.0379614	Adult	DDT	DNA methylation
04142	mmu04142	Lysosome	0.0401397	Adult	DDE	DNA methylation
04142	mmu04142	Lysosome	0.656848	PND12	DDT	DNA methylation
04144	mmu04144	Endocytosis	0.891466	Adult	DDE	RNA expression
04144	mmu04144	Endocytosis	0.581976	Adult	DDT	RNA expression
04144	mmu04144	Endocytosis	0.327537	Adult	DDT	DNA methylation
04144	mmu04144	Endocytosis	0.765866	Adult	DDE	DNA methylation
04144	mmu04144	Endocytosis	0.456849	PND12	DDT	DNA methylation
04145	mmu04145	Phagosome	0.998681	Adult	DDE	RNA expression
04145	mmu04145	Phagosome	0.978546	Adult	DDT	RNA expression
04145	mmu04145	Phagosome	0.173853	Adult	DDT	DNA methylation
04145	mmu04145	Phagosome	0.656746	Adult	DDE	DNA methylation
04145	mmu04145	Phagosome	0.434052	PND12	DDT	DNA methylation
04146	mmu04146	Peroxisome	0.406774	Adult	DDE	RNA expression
04146	mmu04146	Peroxisome	0.938358	Adult	DDT	RNA expression
04146	mmu04146	Peroxisome	0.301366	Adult	DDT	DNA methylation
04146	mmu04146	Peroxisome	0.612686	Adult	DDE	DNA methylation
04146	mmu04146	Peroxisome	0.322057	PND12	DDT	DNA methylation
04150	mmu04150	mTOR signaling pathway	0.00118867	Adult	DDE	RNA expression
04150	mmu04150	mTOR signaling pathway	0.370107	Adult	DDT	RNA expression
04150	mmu04150	mTOR signaling pathway	0.00573507	Adult	DDT	DNA methylation
04150	mmu04150	mTOR signaling pathway	0.974276	Adult	DDE	DNA methylation
04150	mmu04150	mTOR signaling pathway	0.69531	PND12	DDT	DNA methylation
04151	mmu04151	PI3K-Akt signaling pathway	0.0958053	Adult	DDE	RNA expression
04151	mmu04151	PI3K-Akt signaling pathway	0.782505	Adult	DDT	RNA expression
04151	mmu04151	PI3K-Akt signaling pathway	0.270552	Adult	DDT	DNA methylation
04151	mmu04151	PI3K-Akt signaling pathway	0.824864	Adult	DDE	DNA methylation
04151	mmu04151	PI3K-Akt signaling pathway	0.342402	PND12	DDT	DNA methylation
04152	mmu04152	AMPK signaling pathway	0.0766915	Adult	DDE	RNA expression
04152	mmu04152	AMPK signaling pathway	0.634426	Adult	DDT	RNA expression
04152	mmu04152	AMPK signaling pathway	0.195667	Adult	DDT	DNA methylation
04152	mmu04152	AMPK signaling pathway	0.712745	Adult	DDE	DNA methylation
04152	mmu04152	AMPK signaling pathway	0.103437	PND12	DDT	DNA methylation
04210	mmu04210	Apoptosis	0.627144	Adult	DDE	RNA expression
04210	mmu04210	Apoptosis	0.484325	Adult	DDT	RNA expression
04210	mmu04210	Apoptosis	0.694608	Adult	DDT	DNA methylation
04210	mmu04210	Apoptosis	0.949673	Adult	DDE	DNA methylation
04210	mmu04210	Apoptosis	0.139197	PND12	DDT	DNA methylation
04211	mmu04211	Longevity regulating pathway	0.146768	Adult	DDE	RNA expression
04211	mmu04211	Longevity regulating pathway	0.365347	Adult	DDT	RNA expression
04211	mmu04211	Longevity regulating pathway	0.022503	Adult	DDT	DNA methylation
04211	mmu04211	Longevity regulating pathway	0.871294	Adult	DDE	DNA methylation
04211	mmu04211	Longevity regulating pathway	0.192505	PND12	DDT	DNA methylation
04213	mmu04213	Longevity regulating pathway - multiple species	0.229429	Adult	DDE	RNA expression
04213	mmu04213	Longevity regulating pathway - multiple species	0.168808	Adult	DDT	RNA expression
04213	mmu04213	Longevity regulating pathway - multiple species	0.000508384	Adult	DDT	DNA methylation
04213	mmu04213	Longevity regulating pathway - multiple species	0.495267	Adult	DDE	DNA methylation
04213	mmu04213	Longevity regulating pathway - multiple species	0.314326	PND12	DDT	DNA methylation
04215	mmu04215	Apoptosis - multiple species	0.375025	Adult	DDE	RNA expression
04215	mmu04215	Apoptosis - multiple species	0.32131	Adult	DDT	RNA expression
04215	mmu04215	Apoptosis - multiple species	0.788722	Adult	DDT	DNA methylation
04215	mmu04215	Apoptosis - multiple species	0.963131	Adult	DDE	DNA methylation
04215	mmu04215	Apoptosis - multiple species	0.502746	PND12	DDT	DNA methylation
04216	mmu04216	Ferroptosis	0.33444	Adult	DDE	RNA expression
04216	mmu04216	Ferroptosis	0.7162	Adult	DDT	RNA expression
04216	mmu04216	Ferroptosis	0.906245	Adult	DDT	DNA methylation
04216	mmu04216	Ferroptosis	0.935202	Adult	DDE	DNA methylation
04216	mmu04216	Ferroptosis	0.463204	PND12	DDT	DNA methylation
04217	mmu04217	Necroptosis	0.0865403	Adult	DDE	RNA expression
04217	mmu04217	Necroptosis	0.706024	Adult	DDT	RNA expression
04217	mmu04217	Necroptosis	0.927256	Adult	DDT	DNA methylation
04217	mmu04217	Necroptosis	0.473431	Adult	DDE	DNA methylation
04217	mmu04217	Necroptosis	0.205868	PND12	DDT	DNA methylation
04218	mmu04218	Cellular senescence	0.172726	Adult	DDE	RNA expression
04218	mmu04218	Cellular senescence	0.814517	Adult	DDT	RNA expression
04218	mmu04218	Cellular senescence	0.346323	Adult	DDT	DNA methylation
04218	mmu04218	Cellular senescence	0.741666	Adult	DDE	DNA methylation
04218	mmu04218	Cellular senescence	0.249272	PND12	DDT	DNA methylation
04260	mmu04260	Cardiac muscle contraction	0.000819016	Adult	DDE	RNA expression
04260	mmu04260	Cardiac muscle contraction	0.425913	Adult	DDT	RNA expression
04260	mmu04260	Cardiac muscle contraction	0.709595	Adult	DDT	DNA methylation
04260	mmu04260	Cardiac muscle contraction	0.325033	Adult	DDE	DNA methylation
04260	mmu04260	Cardiac muscle contraction	0.0697155	PND12	DDT	DNA methylation
04261	mmu04261	Adrenergic signaling in cardiomyocytes	0.0318136	Adult	DDE	RNA expression
04261	mmu04261	Adrenergic signaling in cardiomyocytes	0.0331466	Adult	DDT	RNA expression
04261	mmu04261	Adrenergic signaling in cardiomyocytes	0.282287	Adult	DDT	DNA methylation
04261	mmu04261	Adrenergic signaling in cardiomyocytes	0.832523	Adult	DDE	DNA methylation
04261	mmu04261	Adrenergic signaling in cardiomyocytes	0.364863	PND12	DDT	DNA methylation
04270	mmu04270	Vascular smooth muscle contraction	0.455452	Adult	DDE	RNA expression
04270	mmu04270	Vascular smooth muscle contraction	0.433975	Adult	DDT	RNA expression
04270	mmu04270	Vascular smooth muscle contraction	0.0299872	Adult	DDT	DNA methylation
04270	mmu04270	Vascular smooth muscle contraction	0.747932	Adult	DDE	DNA methylation
04270	mmu04270	Vascular smooth muscle contraction	0.502599	PND12	DDT	DNA methylation
04310	mmu04310	Wnt signaling pathway	0.537637	Adult	DDE	RNA expression
04310	mmu04310	Wnt signaling pathway	0.747503	Adult	DDT	RNA expression
04310	mmu04310	Wnt signaling pathway	0.749256	Adult	DDT	DNA methylation
04310	mmu04310	Wnt signaling pathway	0.778082	Adult	DDE	DNA methylation
04310	mmu04310	Wnt signaling pathway	0.643224	PND12	DDT	DNA methylation
04330	mmu04330	Notch signaling pathway	0.960552	Adult	DDE	RNA expression
04330	mmu04330	Notch signaling pathway	0.0432169	Adult	DDT	RNA expression
04330	mmu04330	Notch signaling pathway	0.0789399	Adult	DDT	DNA methylation
04330	mmu04330	Notch signaling pathway	0.835577	Adult	DDE	DNA methylation
04330	mmu04330	Notch signaling pathway	0.915228	PND12	DDT	DNA methylation
04340	mmu04340	Hedgehog signaling pathway	0.321197	Adult	DDE	RNA expression
04340	mmu04340	Hedgehog signaling pathway	0.228657	Adult	DDT	RNA expression
04340	mmu04340	Hedgehog signaling pathway	0.269899	Adult	DDT	DNA methylation
04340	mmu04340	Hedgehog signaling pathway	0.221854	Adult	DDE	DNA methylation
04340	mmu04340	Hedgehog signaling pathway	0.866325	PND12	DDT	DNA methylation
04350	mmu04350	TGF-beta signaling pathway	0.840517	Adult	DDE	RNA expression
04350	mmu04350	TGF-beta signaling pathway	0.564573	Adult	DDT	RNA expression
04350	mmu04350	TGF-beta signaling pathway	0.00395058	Adult	DDT	DNA methylation
04350	mmu04350	TGF-beta signaling pathway	0.550265	Adult	DDE	DNA methylation
04350	mmu04350	TGF-beta signaling pathway	0.401374	PND12	DDT	DNA methylation
04360	mmu04360	Axon guidance	0.30178	Adult	DDE	RNA expression
04360	mmu04360	Axon guidance	0.338143	Adult	DDT	RNA expression
04360	mmu04360	Axon guidance	0.165299	Adult	DDT	DNA methylation
04360	mmu04360	Axon guidance	0.297064	Adult	DDE	DNA methylation
04360	mmu04360	Axon guidance	0.911482	PND12	DDT	DNA methylation
04370	mmu04370	VEGF signaling pathway	0.309158	Adult	DDE	RNA expression
04370	mmu04370	VEGF signaling pathway	0.569896	Adult	DDT	RNA expression
04370	mmu04370	VEGF signaling pathway	0.227548	Adult	DDT	DNA methylation
04370	mmu04370	VEGF signaling pathway	0.27126	Adult	DDE	DNA methylation
04370	mmu04370	VEGF signaling pathway	0.407632	PND12	DDT	DNA methylation
04371	mmu04371	Apelin signaling pathway	0.334562	Adult	DDE	RNA expression
04371	mmu04371	Apelin signaling pathway	0.410324	Adult	DDT	RNA expression
04371	mmu04371	Apelin signaling pathway	0.00509187	Adult	DDT	DNA methylation
04371	mmu04371	Apelin signaling pathway	0.70983	Adult	DDE	DNA methylation
04371	mmu04371	Apelin signaling pathway	0.682445	PND12	DDT	DNA methylation
04380	mmu04380	Osteoclast differentiation	0.0801787	Adult	DDE	RNA expression
04380	mmu04380	Osteoclast differentiation	0.825443	Adult	DDT	RNA expression
04380	mmu04380	Osteoclast differentiation	0.699289	Adult	DDT	DNA methylation
04380	mmu04380	Osteoclast differentiation	0.151783	Adult	DDE	DNA methylation
04380	mmu04380	Osteoclast differentiation	0.208192	PND12	DDT	DNA methylation
04390	mmu04390	Hippo signaling pathway	0.293583	Adult	DDE	RNA expression
04390	mmu04390	Hippo signaling pathway	0.931877	Adult	DDT	RNA expression
04390	mmu04390	Hippo signaling pathway	0.162539	Adult	DDT	DNA methylation
04390	mmu04390	Hippo signaling pathway	0.538161	Adult	DDE	DNA methylation
04390	mmu04390	Hippo signaling pathway	0.72787	PND12	DDT	DNA methylation
04392	mmu04392	Hippo signaling pathway - multiple species	0.39428	Adult	DDE	RNA expression
04392	mmu04392	Hippo signaling pathway - multiple species	0.553452	Adult	DDT	RNA expression
04392	mmu04392	Hippo signaling pathway - multiple species	0.444171	Adult	DDT	DNA methylation
04392	mmu04392	Hippo signaling pathway - multiple species	0.518314	Adult	DDE	DNA methylation
04392	mmu04392	Hippo signaling pathway - multiple species	0.224202	PND12	DDT	DNA methylation
04510	mmu04510	Focal adhesion	0.527053	Adult	DDE	RNA expression
04510	mmu04510	Focal adhesion	0.141005	Adult	DDT	RNA expression
04510	mmu04510	Focal adhesion	0.666606	Adult	DDT	DNA methylation
04510	mmu04510	Focal adhesion	0.304516	Adult	DDE	DNA methylation
04510	mmu04510	Focal adhesion	0.663197	PND12	DDT	DNA methylation
04512	mmu04512	ECM-receptor interaction	0.849892	Adult	DDE	RNA expression
04512	mmu04512	ECM-receptor interaction	0.115264	Adult	DDT	RNA expression
04512	mmu04512	ECM-receptor interaction	0.808027	Adult	DDT	DNA methylation
04512	mmu04512	ECM-receptor interaction	0.159715	Adult	DDE	DNA methylation
04512	mmu04512	ECM-receptor interaction	0.367849	PND12	DDT	DNA methylation
04514	mmu04514	Cell adhesion molecules (CAMs)	0.979486	Adult	DDE	RNA expression
04514	mmu04514	Cell adhesion molecules (CAMs)	0.790323	Adult	DDT	RNA expression
04514	mmu04514	Cell adhesion molecules (CAMs)	0.662385	Adult	DDT	DNA methylation
04514	mmu04514	Cell adhesion molecules (CAMs)	0.572205	Adult	DDE	DNA methylation
04514	mmu04514	Cell adhesion molecules (CAMs)	0.0661688	PND12	DDT	DNA methylation
04520	mmu04520	Adherens junction	0.361909	Adult	DDE	RNA expression
04520	mmu04520	Adherens junction	0.54266	Adult	DDT	RNA expression
04520	mmu04520	Adherens junction	0.179207	Adult	DDT	DNA methylation
04520	mmu04520	Adherens junction	0.22031	Adult	DDE	DNA methylation
04520	mmu04520	Adherens junction	0.295223	PND12	DDT	DNA methylation
04530	mmu04530	Tight junction	0.265668	Adult	DDE	RNA expression
04530	mmu04530	Tight junction	0.37026	Adult	DDT	RNA expression
04530	mmu04530	Tight junction	0.268408	Adult	DDT	DNA methylation
04530	mmu04530	Tight junction	0.620898	Adult	DDE	DNA methylation
04530	mmu04530	Tight junction	0.12412	PND12	DDT	DNA methylation
04540	mmu04540	Gap junction	0.830861	Adult	DDE	RNA expression
04540	mmu04540	Gap junction	0.0460048	Adult	DDT	RNA expression
04540	mmu04540	Gap junction	0.0117225	Adult	DDT	DNA methylation
04540	mmu04540	Gap junction	0.941701	Adult	DDE	DNA methylation
04540	mmu04540	Gap junction	0.542298	PND12	DDT	DNA methylation
04550	mmu04550	Signaling pathways regulating pluripotency of stem cells	0.3482	Adult	DDE	RNA expression
04550	mmu04550	Signaling pathways regulating pluripotency of stem cells	0.870033	Adult	DDT	RNA expression
04550	mmu04550	Signaling pathways regulating pluripotency of stem cells	0.468893	Adult	DDT	DNA methylation
04550	mmu04550	Signaling pathways regulating pluripotency of stem cells	0.360764	Adult	DDE	DNA methylation
04550	mmu04550	Signaling pathways regulating pluripotency of stem cells	0.359813	PND12	DDT	DNA methylation
04610	mmu04610	Complement and coagulation cascades	0.947521	Adult	DDE	RNA expression
04610	mmu04610	Complement and coagulation cascades	0.636568	Adult	DDT	RNA expression
04610	mmu04610	Complement and coagulation cascades	0.488037	Adult	DDT	DNA methylation
04610	mmu04610	Complement and coagulation cascades	0.00768002	Adult	DDE	DNA methylation
04610	mmu04610	Complement and coagulation cascades	0.133416	PND12	DDT	DNA methylation
04611	mmu04611	Platelet activation	0.433845	Adult	DDE	RNA expression
04611	mmu04611	Platelet activation	0.143269	Adult	DDT	RNA expression
04611	mmu04611	Platelet activation	0.0370373	Adult	DDT	DNA methylation
04611	mmu04611	Platelet activation	0.302751	Adult	DDE	DNA methylation
04611	mmu04611	Platelet activation	0.370729	PND12	DDT	DNA methylation
04612	mmu04612	Antigen processing and presentation	0.946264	Adult	DDE	RNA expression
04612	mmu04612	Antigen processing and presentation	0.900813	Adult	DDT	RNA expression
04612	mmu04612	Antigen processing and presentation	0.357071	Adult	DDT	DNA methylation
04612	mmu04612	Antigen processing and presentation	0.329522	Adult	DDE	DNA methylation
04612	mmu04612	Antigen processing and presentation	0.891604	PND12	DDT	DNA methylation
04614	mmu04614	Renin-angiotensin system	0.858232	Adult	DDE	RNA expression
04614	mmu04614	Renin-angiotensin system	0.955226	Adult	DDT	RNA expression
04614	mmu04614	Renin-angiotensin system	0.124217	Adult	DDT	DNA methylation
04614	mmu04614	Renin-angiotensin system	0.480453	Adult	DDE	DNA methylation
04614	mmu04614	Renin-angiotensin system	0.808982	PND12	DDT	DNA methylation
04620	mmu04620	Toll-like receptor signaling pathway	0.58081	Adult	DDE	RNA expression
04620	mmu04620	Toll-like receptor signaling pathway	0.973619	Adult	DDT	RNA expression
04620	mmu04620	Toll-like receptor signaling pathway	0.778967	Adult	DDT	DNA methylation
04620	mmu04620	Toll-like receptor signaling pathway	0.1583	Adult	DDE	DNA methylation
04620	mmu04620	Toll-like receptor signaling pathway	0.548803	PND12	DDT	DNA methylation
04621	mmu04621	NOD-like receptor signaling pathway	0.463224	Adult	DDE	RNA expression
04621	mmu04621	NOD-like receptor signaling pathway	0.881058	Adult	DDT	RNA expression
04621	mmu04621	NOD-like receptor signaling pathway	0.381988	Adult	DDT	DNA methylation
04621	mmu04621	NOD-like receptor signaling pathway	0.553019	Adult	DDE	DNA methylation
04621	mmu04621	NOD-like receptor signaling pathway	0.361063	PND12	DDT	DNA methylation
04622	mmu04622	RIG-I-like receptor signaling pathway	0.671556	Adult	DDE	RNA expression
04622	mmu04622	RIG-I-like receptor signaling pathway	0.928807	Adult	DDT	RNA expression
04622	mmu04622	RIG-I-like receptor signaling pathway	0.726769	Adult	DDT	DNA methylation
04622	mmu04622	RIG-I-like receptor signaling pathway	0.0623929	Adult	DDE	DNA methylation
04622	mmu04622	RIG-I-like receptor signaling pathway	0.196769	PND12	DDT	DNA methylation
04623	mmu04623	Cytosolic DNA-sensing pathway	0.292264	Adult	DDE	RNA expression
04623	mmu04623	Cytosolic DNA-sensing pathway	0.846232	Adult	DDT	RNA expression
04623	mmu04623	Cytosolic DNA-sensing pathway	0.530641	Adult	DDT	DNA methylation
04623	mmu04623	Cytosolic DNA-sensing pathway	0.081831	Adult	DDE	DNA methylation
04623	mmu04623	Cytosolic DNA-sensing pathway	0.199193	PND12	DDT	DNA methylation
04625	mmu04625	C-type lectin receptor signaling pathway	0.256907	Adult	DDE	RNA expression
04625	mmu04625	C-type lectin receptor signaling pathway	0.953239	Adult	DDT	RNA expression
04625	mmu04625	C-type lectin receptor signaling pathway	0.371983	Adult	DDT	DNA methylation
04625	mmu04625	C-type lectin receptor signaling pathway	0.737518	Adult	DDE	DNA methylation
04625	mmu04625	C-type lectin receptor signaling pathway	0.391509	PND12	DDT	DNA methylation
04630	mmu04630	Jak-STAT signaling pathway	0.39932	Adult	DDE	RNA expression
04630	mmu04630	Jak-STAT signaling pathway	0.0775238	Adult	DDT	RNA expression
04630	mmu04630	Jak-STAT signaling pathway	0.2395	Adult	DDT	DNA methylation
04630	mmu04630	Jak-STAT signaling pathway	0.753244	Adult	DDE	DNA methylation
04630	mmu04630	Jak-STAT signaling pathway	0.0965498	PND12	DDT	DNA methylation
04640	mmu04640	Hematopoietic cell lineage	0.978409	Adult	DDE	RNA expression
04640	mmu04640	Hematopoietic cell lineage	0.798265	Adult	DDT	RNA expression
04640	mmu04640	Hematopoietic cell lineage	0.26973	Adult	DDT	DNA methylation
04640	mmu04640	Hematopoietic cell lineage	0.314742	Adult	DDE	DNA methylation
04640	mmu04640	Hematopoietic cell lineage	0.62748	PND12	DDT	DNA methylation
04650	mmu04650	Natural killer cell mediated cytotoxicity	0.869622	Adult	DDE	RNA expression
04650	mmu04650	Natural killer cell mediated cytotoxicity	0.932774	Adult	DDT	RNA expression
04650	mmu04650	Natural killer cell mediated cytotoxicity	0.284167	Adult	DDT	DNA methylation
04650	mmu04650	Natural killer cell mediated cytotoxicity	0.190183	Adult	DDE	DNA methylation
04650	mmu04650	Natural killer cell mediated cytotoxicity	0.53686	PND12	DDT	DNA methylation
04657	mmu04657	IL-17 signaling pathway	0.386425	Adult	DDE	RNA expression
04657	mmu04657	IL-17 signaling pathway	0.53673	Adult	DDT	RNA expression
04657	mmu04657	IL-17 signaling pathway	0.220268	Adult	DDT	DNA methylation
04657	mmu04657	IL-17 signaling pathway	0.684332	Adult	DDE	DNA methylation
04657	mmu04657	IL-17 signaling pathway	0.325858	PND12	DDT	DNA methylation
04658	mmu04658	Th1 and Th2 cell differentiation	0.599041	Adult	DDE	RNA expression
04658	mmu04658	Th1 and Th2 cell differentiation	0.59476	Adult	DDT	RNA expression
04658	mmu04658	Th1 and Th2 cell differentiation	0.257336	Adult	DDT	DNA methylation
04658	mmu04658	Th1 and Th2 cell differentiation	0.105395	Adult	DDE	DNA methylation
04658	mmu04658	Th1 and Th2 cell differentiation	0.48557	PND12	DDT	DNA methylation
04659	mmu04659	Th17 cell differentiation	0.168972	Adult	DDE	RNA expression
04659	mmu04659	Th17 cell differentiation	0.859854	Adult	DDT	RNA expression
04659	mmu04659	Th17 cell differentiation	0.513056	Adult	DDT	DNA methylation
04659	mmu04659	Th17 cell differentiation	0.560988	Adult	DDE	DNA methylation
04659	mmu04659	Th17 cell differentiation	0.171642	PND12	DDT	DNA methylation
04660	mmu04660	T cell receptor signaling pathway	0.0227328	Adult	DDE	RNA expression
04660	mmu04660	T cell receptor signaling pathway	0.25377	Adult	DDT	RNA expression
04660	mmu04660	T cell receptor signaling pathway	0.829171	Adult	DDT	DNA methylation
04660	mmu04660	T cell receptor signaling pathway	0.0722955	Adult	DDE	DNA methylation
04660	mmu04660	T cell receptor signaling pathway	0.717841	PND12	DDT	DNA methylation
04662	mmu04662	B cell receptor signaling pathway	0.69524	Adult	DDE	RNA expression
04662	mmu04662	B cell receptor signaling pathway	0.260507	Adult	DDT	RNA expression
04662	mmu04662	B cell receptor signaling pathway	0.8668	Adult	DDT	DNA methylation
04662	mmu04662	B cell receptor signaling pathway	0.453774	Adult	DDE	DNA methylation
04662	mmu04662	B cell receptor signaling pathway	0.709648	PND12	DDT	DNA methylation
04664	mmu04664	Fc epsilon RI signaling pathway	0.498639	Adult	DDE	RNA expression
04664	mmu04664	Fc epsilon RI signaling pathway	0.726289	Adult	DDT	RNA expression
04664	mmu04664	Fc epsilon RI signaling pathway	0.150106	Adult	DDT	DNA methylation
04664	mmu04664	Fc epsilon RI signaling pathway	0.451071	Adult	DDE	DNA methylation
04664	mmu04664	Fc epsilon RI signaling pathway	0.726424	PND12	DDT	DNA methylation
04666	mmu04666	Fc gamma R-mediated phagocytosis	0.475344	Adult	DDE	RNA expression
04666	mmu04666	Fc gamma R-mediated phagocytosis	0.659333	Adult	DDT	RNA expression
04666	mmu04666	Fc gamma R-mediated phagocytosis	0.0321401	Adult	DDT	DNA methylation
04666	mmu04666	Fc gamma R-mediated phagocytosis	0.609334	Adult	DDE	DNA methylation
04666	mmu04666	Fc gamma R-mediated phagocytosis	0.925823	PND12	DDT	DNA methylation
04668	mmu04668	TNF signaling pathway	0.746836	Adult	DDE	RNA expression
04668	mmu04668	TNF signaling pathway	0.532074	Adult	DDT	RNA expression
04668	mmu04668	TNF signaling pathway	0.913411	Adult	DDT	DNA methylation
04668	mmu04668	TNF signaling pathway	0.827353	Adult	DDE	DNA methylation
04668	mmu04668	TNF signaling pathway	0.311127	PND12	DDT	DNA methylation
04670	mmu04670	Leukocyte transendothelial migration	0.959859	Adult	DDE	RNA expression
04670	mmu04670	Leukocyte transendothelial migration	0.805926	Adult	DDT	RNA expression
04670	mmu04670	Leukocyte transendothelial migration	0.190998	Adult	DDT	DNA methylation
04670	mmu04670	Leukocyte transendothelial migration	0.177217	Adult	DDE	DNA methylation
04670	mmu04670	Leukocyte transendothelial migration	0.44537	PND12	DDT	DNA methylation
04672	mmu04672	Intestinal immune network for IgA production	0.999031	Adult	DDE	RNA expression
04672	mmu04672	Intestinal immune network for IgA production	0.987778	Adult	DDT	RNA expression
04672	mmu04672	Intestinal immune network for IgA production	0.140157	Adult	DDT	DNA methylation
04672	mmu04672	Intestinal immune network for IgA production	0.572423	Adult	DDE	DNA methylation
04672	mmu04672	Intestinal immune network for IgA production	0.705388	PND12	DDT	DNA methylation
04710	mmu04710	Circadian rhythm	0.550771	Adult	DDE	RNA expression
04710	mmu04710	Circadian rhythm	0.205318	Adult	DDT	RNA expression
04710	mmu04710	Circadian rhythm	0.161169	Adult	DDT	DNA methylation
04710	mmu04710	Circadian rhythm	0.295255	Adult	DDE	DNA methylation
04710	mmu04710	Circadian rhythm	0.638885	PND12	DDT	DNA methylation
04713	mmu04713	Circadian entrainment	0.131113	Adult	DDE	RNA expression
04713	mmu04713	Circadian entrainment	0.575697	Adult	DDT	RNA expression
04713	mmu04713	Circadian entrainment	0.207187	Adult	DDT	DNA methylation
04713	mmu04713	Circadian entrainment	0.529658	Adult	DDE	DNA methylation
04713	mmu04713	Circadian entrainment	0.822845	PND12	DDT	DNA methylation
04714	mmu04714	Thermogenesis	0.00496749	Adult	DDE	RNA expression
04714	mmu04714	Thermogenesis	0.95792	Adult	DDT	RNA expression
04714	mmu04714	Thermogenesis	0.00486141	Adult	DDT	DNA methylation
04714	mmu04714	Thermogenesis	0.531653	Adult	DDE	DNA methylation
04714	mmu04714	Thermogenesis	0.120475	PND12	DDT	DNA methylation
04720	mmu04720	Long-term potentiation	0.45588	Adult	DDE	RNA expression
04720	mmu04720	Long-term potentiation	0.765756	Adult	DDT	RNA expression
04720	mmu04720	Long-term potentiation	0.219594	Adult	DDT	DNA methylation
04720	mmu04720	Long-term potentiation	0.887271	Adult	DDE	DNA methylation
04720	mmu04720	Long-term potentiation	0.617903	PND12	DDT	DNA methylation
04721	mmu04721	Synaptic vesicle cycle	0.697419	Adult	DDE	RNA expression
04721	mmu04721	Synaptic vesicle cycle	0.811127	Adult	DDT	RNA expression
04721	mmu04721	Synaptic vesicle cycle	0.263345	Adult	DDT	DNA methylation
04721	mmu04721	Synaptic vesicle cycle	0.261179	Adult	DDE	DNA methylation
04721	mmu04721	Synaptic vesicle cycle	0.105257	PND12	DDT	DNA methylation
04722	mmu04722	Neurotrophin signaling pathway	0.0532373	Adult	DDE	RNA expression
04722	mmu04722	Neurotrophin signaling pathway	0.990906	Adult	DDT	RNA expression
04722	mmu04722	Neurotrophin signaling pathway	0.610069	Adult	DDT	DNA methylation
04722	mmu04722	Neurotrophin signaling pathway	0.294571	Adult	DDE	DNA methylation
04722	mmu04722	Neurotrophin signaling pathway	0.0477445	PND12	DDT	DNA methylation
04723	mmu04723	Retrograde endocannabinoid signaling	0.267544	Adult	DDE	RNA expression
04723	mmu04723	Retrograde endocannabinoid signaling	0.938234	Adult	DDT	RNA expression
04723	mmu04723	Retrograde endocannabinoid signaling	0.0606923	Adult	DDT	DNA methylation
04723	mmu04723	Retrograde endocannabinoid signaling	0.440638	Adult	DDE	DNA methylation
04723	mmu04723	Retrograde endocannabinoid signaling	0.365959	PND12	DDT	DNA methylation
04724	mmu04724	Glutamatergic synapse	0.46472	Adult	DDE	RNA expression
04724	mmu04724	Glutamatergic synapse	0.309661	Adult	DDT	RNA expression
04724	mmu04724	Glutamatergic synapse	0.286541	Adult	DDT	DNA methylation
04724	mmu04724	Glutamatergic synapse	0.369213	Adult	DDE	DNA methylation
04724	mmu04724	Glutamatergic synapse	0.336745	PND12	DDT	DNA methylation
04725	mmu04725	Cholinergic synapse	0.392675	Adult	DDE	RNA expression
04725	mmu04725	Cholinergic synapse	0.395033	Adult	DDT	RNA expression
04725	mmu04725	Cholinergic synapse	0.224651	Adult	DDT	DNA methylation
04725	mmu04725	Cholinergic synapse	0.648319	Adult	DDE	DNA methylation
04725	mmu04725	Cholinergic synapse	0.492587	PND12	DDT	DNA methylation
04726	mmu04726	Serotonergic synapse	0.595192	Adult	DDE	RNA expression
04726	mmu04726	Serotonergic synapse	0.300697	Adult	DDT	RNA expression
04726	mmu04726	Serotonergic synapse	0.0581785	Adult	DDT	DNA methylation
04726	mmu04726	Serotonergic synapse	0.379484	Adult	DDE	DNA methylation
04726	mmu04726	Serotonergic synapse	0.858995	PND12	DDT	DNA methylation
04727	mmu04727	GABAergic synapse	0.826679	Adult	DDE	RNA expression
04727	mmu04727	GABAergic synapse	0.467523	Adult	DDT	RNA expression
04727	mmu04727	GABAergic synapse	0.320606	Adult	DDT	DNA methylation
04727	mmu04727	GABAergic synapse	0.176007	Adult	DDE	DNA methylation
04727	mmu04727	GABAergic synapse	0.948235	PND12	DDT	DNA methylation
04728	mmu04728	Dopaminergic synapse	0.0940049	Adult	DDE	RNA expression
04728	mmu04728	Dopaminergic synapse	0.547359	Adult	DDT	RNA expression
04728	mmu04728	Dopaminergic synapse	0.514176	Adult	DDT	DNA methylation
04728	mmu04728	Dopaminergic synapse	0.504555	Adult	DDE	DNA methylation
04728	mmu04728	Dopaminergic synapse	0.0951694	PND12	DDT	DNA methylation
04730	mmu04730	Long-term depression	0.344261	Adult	DDE	RNA expression
04730	mmu04730	Long-term depression	0.294406	Adult	DDT	RNA expression
04730	mmu04730	Long-term depression	0.0344602	Adult	DDT	DNA methylation
04730	mmu04730	Long-term depression	0.367237	Adult	DDE	DNA methylation
04730	mmu04730	Long-term depression	0.664179	PND12	DDT	DNA methylation
04740	mmu04740	Olfactory transduction	0.228156	Adult	DDE	RNA expression
04740	mmu04740	Olfactory transduction	0.714611	Adult	DDT	RNA expression
04740	mmu04740	Olfactory transduction	0.704715	Adult	DDT	DNA methylation
04740	mmu04740	Olfactory transduction	0.706786	Adult	DDE	DNA methylation
04740	mmu04740	Olfactory transduction	0.236957	PND12	DDT	DNA methylation
04742	mmu04742	Taste transduction	0.914275	Adult	DDE	RNA expression
04742	mmu04742	Taste transduction	0.107989	Adult	DDT	RNA expression
04742	mmu04742	Taste transduction	0.259502	Adult	DDT	DNA methylation
04742	mmu04742	Taste transduction	0.456238	Adult	DDE	DNA methylation
04742	mmu04742	Taste transduction	0.580114	PND12	DDT	DNA methylation
04744	mmu04744	Phototransduction	0.302868	Adult	DDE	RNA expression
04744	mmu04744	Phototransduction	0.955354	Adult	DDT	RNA expression
04744	mmu04744	Phototransduction	0.20722	Adult	DDT	DNA methylation
04744	mmu04744	Phototransduction	0.94681	Adult	DDE	DNA methylation
04744	mmu04744	Phototransduction	0.19528	PND12	DDT	DNA methylation
04750	mmu04750	Inflammatory mediator regulation of TRP channels	0.448788	Adult	DDE	RNA expression
04750	mmu04750	Inflammatory mediator regulation of TRP channels	0.269598	Adult	DDT	RNA expression
04750	mmu04750	Inflammatory mediator regulation of TRP channels	0.0175102	Adult	DDT	DNA methylation
04750	mmu04750	Inflammatory mediator regulation of TRP channels	0.942798	Adult	DDE	DNA methylation
04750	mmu04750	Inflammatory mediator regulation of TRP channels	0.654576	PND12	DDT	DNA methylation
04810	mmu04810	Regulation of actin cytoskeleton	0.426615	Adult	DDE	RNA expression
04810	mmu04810	Regulation of actin cytoskeleton	0.716954	Adult	DDT	RNA expression
04810	mmu04810	Regulation of actin cytoskeleton	0.102849	Adult	DDT	DNA methylation
04810	mmu04810	Regulation of actin cytoskeleton	0.214223	Adult	DDE	DNA methylation
04810	mmu04810	Regulation of actin cytoskeleton	0.681173	PND12	DDT	DNA methylation
04910	mmu04910	Insulin signaling pathway	0.00547582	Adult	DDE	RNA expression
04910	mmu04910	Insulin signaling pathway	0.763202	Adult	DDT	RNA expression
04910	mmu04910	Insulin signaling pathway	0.376764	Adult	DDT	DNA methylation
04910	mmu04910	Insulin signaling pathway	0.646166	Adult	DDE	DNA methylation
04910	mmu04910	Insulin signaling pathway	0.108054	PND12	DDT	DNA methylation
04911	mmu04911	Insulin secretion	0.868096	Adult	DDE	RNA expression
04911	mmu04911	Insulin secretion	0.271074	Adult	DDT	RNA expression
04911	mmu04911	Insulin secretion	0.388216	Adult	DDT	DNA methylation
04911	mmu04911	Insulin secretion	0.96501	Adult	DDE	DNA methylation
04911	mmu04911	Insulin secretion	0.0860448	PND12	DDT	DNA methylation
04912	mmu04912	GnRH signaling pathway	0.452525	Adult	DDE	RNA expression
04912	mmu04912	GnRH signaling pathway	0.133034	Adult	DDT	RNA expression
04912	mmu04912	GnRH signaling pathway	0.0731104	Adult	DDT	DNA methylation
04912	mmu04912	GnRH signaling pathway	0.684021	Adult	DDE	DNA methylation
04912	mmu04912	GnRH signaling pathway	0.242483	PND12	DDT	DNA methylation
04913	mmu04913	Ovarian steroidogenesis	0.659006	Adult	DDE	RNA expression
04913	mmu04913	Ovarian steroidogenesis	0.00230613	Adult	DDT	RNA expression
04913	mmu04913	Ovarian steroidogenesis	0.0363144	Adult	DDT	DNA methylation
04913	mmu04913	Ovarian steroidogenesis	0.329312	Adult	DDE	DNA methylation
04913	mmu04913	Ovarian steroidogenesis	0.562684	PND12	DDT	DNA methylation
04914	mmu04914	Progesterone-mediated oocyte maturation	0.911312	Adult	DDE	RNA expression
04914	mmu04914	Progesterone-mediated oocyte maturation	0.0716084	Adult	DDT	RNA expression
04914	mmu04914	Progesterone-mediated oocyte maturation	0.00179893	Adult	DDT	DNA methylation
04914	mmu04914	Progesterone-mediated oocyte maturation	0.425357	Adult	DDE	DNA methylation
04914	mmu04914	Progesterone-mediated oocyte maturation	0.770696	PND12	DDT	DNA methylation
04915	mmu04915	Estrogen signaling pathway	0.520095	Adult	DDE	RNA expression
04915	mmu04915	Estrogen signaling pathway	0.222502	Adult	DDT	RNA expression
04915	mmu04915	Estrogen signaling pathway	0.122904	Adult	DDT	DNA methylation
04915	mmu04915	Estrogen signaling pathway	0.29621	Adult	DDE	DNA methylation
04915	mmu04915	Estrogen signaling pathway	0.171221	PND12	DDT	DNA methylation
04916	mmu04916	Melanogenesis	0.191389	Adult	DDE	RNA expression
04916	mmu04916	Melanogenesis	0.118334	Adult	DDT	RNA expression
04916	mmu04916	Melanogenesis	0.155456	Adult	DDT	DNA methylation
04916	mmu04916	Melanogenesis	0.927632	Adult	DDE	DNA methylation
04916	mmu04916	Melanogenesis	0.490583	PND12	DDT	DNA methylation
04917	mmu04917	Prolactin signaling pathway	0.284586	Adult	DDE	RNA expression
04917	mmu04917	Prolactin signaling pathway	0.47224	Adult	DDT	RNA expression
04917	mmu04917	Prolactin signaling pathway	0.895221	Adult	DDT	DNA methylation
04917	mmu04917	Prolactin signaling pathway	0.113947	Adult	DDE	DNA methylation
04917	mmu04917	Prolactin signaling pathway	0.286829	PND12	DDT	DNA methylation
04918	mmu04918	Thyroid hormone synthesis	0.761118	Adult	DDE	RNA expression
04918	mmu04918	Thyroid hormone synthesis	0.0901241	Adult	DDT	RNA expression
04918	mmu04918	Thyroid hormone synthesis	0.0617515	Adult	DDT	DNA methylation
04918	mmu04918	Thyroid hormone synthesis	0.972061	Adult	DDE	DNA methylation
04918	mmu04918	Thyroid hormone synthesis	0.238373	PND12	DDT	DNA methylation
04919	mmu04919	Thyroid hormone signaling pathway	0.171649	Adult	DDE	RNA expression
04919	mmu04919	Thyroid hormone signaling pathway	0.708701	Adult	DDT	RNA expression
04919	mmu04919	Thyroid hormone signaling pathway	0.742299	Adult	DDT	DNA methylation
04919	mmu04919	Thyroid hormone signaling pathway	0.747886	Adult	DDE	DNA methylation
04919	mmu04919	Thyroid hormone signaling pathway	0.128102	PND12	DDT	DNA methylation
04920	mmu04920	Adipocytokine signaling pathway	0.0324929	Adult	DDE	RNA expression
04920	mmu04920	Adipocytokine signaling pathway	0.805236	Adult	DDT	RNA expression
04920	mmu04920	Adipocytokine signaling pathway	0.470882	Adult	DDT	DNA methylation
04920	mmu04920	Adipocytokine signaling pathway	0.550852	Adult	DDE	DNA methylation
04920	mmu04920	Adipocytokine signaling pathway	0.100485	PND12	DDT	DNA methylation
04921	mmu04921	Oxytocin signaling pathway	0.164072	Adult	DDE	RNA expression
04921	mmu04921	Oxytocin signaling pathway	0.0860276	Adult	DDT	RNA expression
04921	mmu04921	Oxytocin signaling pathway	0.236797	Adult	DDT	DNA methylation
04921	mmu04921	Oxytocin signaling pathway	0.611257	Adult	DDE	DNA methylation
04921	mmu04921	Oxytocin signaling pathway	0.846428	PND12	DDT	DNA methylation
04922	mmu04922	Glucagon signaling pathway	0.00319933	Adult	DDE	RNA expression
04922	mmu04922	Glucagon signaling pathway	0.501448	Adult	DDT	RNA expression
04922	mmu04922	Glucagon signaling pathway	0.417112	Adult	DDT	DNA methylation
04922	mmu04922	Glucagon signaling pathway	0.883746	Adult	DDE	DNA methylation
04922	mmu04922	Glucagon signaling pathway	0.422264	PND12	DDT	DNA methylation
04923	mmu04923	Regulation of lipolysis in adipocytes	0.299429	Adult	DDE	RNA expression
04923	mmu04923	Regulation of lipolysis in adipocytes	0.19684	Adult	DDT	RNA expression
04923	mmu04923	Regulation of lipolysis in adipocytes	0.0199832	Adult	DDT	DNA methylation
04923	mmu04923	Regulation of lipolysis in adipocytes	0.737691	Adult	DDE	DNA methylation
04923	mmu04923	Regulation of lipolysis in adipocytes	0.715671	PND12	DDT	DNA methylation
04924	mmu04924	Renin secretion	0.782165	Adult	DDE	RNA expression
04924	mmu04924	Renin secretion	0.705136	Adult	DDT	RNA expression
04924	mmu04924	Renin secretion	0.278659	Adult	DDT	DNA methylation
04924	mmu04924	Renin secretion	0.866019	Adult	DDE	DNA methylation
04924	mmu04924	Renin secretion	0.827524	PND12	DDT	DNA methylation
04925	mmu04925	Aldosterone synthesis and secretion	0.774348	Adult	DDE	RNA expression
04925	mmu04925	Aldosterone synthesis and secretion	0.365558	Adult	DDT	RNA expression
04925	mmu04925	Aldosterone synthesis and secretion	0.158457	Adult	DDT	DNA methylation
04925	mmu04925	Aldosterone synthesis and secretion	0.983486	Adult	DDE	DNA methylation
04925	mmu04925	Aldosterone synthesis and secretion	0.294476	PND12	DDT	DNA methylation
04926	mmu04926	Relaxin signaling pathway	0.611569	Adult	DDE	RNA expression
04926	mmu04926	Relaxin signaling pathway	0.277519	Adult	DDT	RNA expression
04926	mmu04926	Relaxin signaling pathway	0.0859143	Adult	DDT	DNA methylation
04926	mmu04926	Relaxin signaling pathway	0.421945	Adult	DDE	DNA methylation
04926	mmu04926	Relaxin signaling pathway	0.168081	PND12	DDT	DNA methylation
04927	mmu04927	Cortisol synthesis and secretion	0.831085	Adult	DDE	RNA expression
04927	mmu04927	Cortisol synthesis and secretion	0.0116109	Adult	DDT	RNA expression
04927	mmu04927	Cortisol synthesis and secretion	0.193083	Adult	DDT	DNA methylation
04927	mmu04927	Cortisol synthesis and secretion	0.957861	Adult	DDE	DNA methylation
04927	mmu04927	Cortisol synthesis and secretion	0.057191	PND12	DDT	DNA methylation
04928	mmu04928	Parathyroid hormone synthesis, secretion and action	0.33968	Adult	DDE	RNA expression
04928	mmu04928	Parathyroid hormone synthesis, secretion and action	0.00479122	Adult	DDT	RNA expression
04928	mmu04928	Parathyroid hormone synthesis, secretion and action	0.203622	Adult	DDT	DNA methylation
04928	mmu04928	Parathyroid hormone synthesis, secretion and action	0.9964	Adult	DDE	DNA methylation
04928	mmu04928	Parathyroid hormone synthesis, secretion and action	0.343441	PND12	DDT	DNA methylation
04930	mmu04930	Type II diabetes mellitus	0.342099	Adult	DDE	RNA expression
04930	mmu04930	Type II diabetes mellitus	0.804459	Adult	DDT	RNA expression
04930	mmu04930	Type II diabetes mellitus	0.947935	Adult	DDT	DNA methylation
04930	mmu04930	Type II diabetes mellitus	0.320833	Adult	DDE	DNA methylation
04930	mmu04930	Type II diabetes mellitus	0.617043	PND12	DDT	DNA methylation
04931	mmu04931	Insulin resistance	0.00568408	Adult	DDE	RNA expression
04931	mmu04931	Insulin resistance	0.270877	Adult	DDT	RNA expression
04931	mmu04931	Insulin resistance	0.728522	Adult	DDT	DNA methylation
04931	mmu04931	Insulin resistance	0.294156	Adult	DDE	DNA methylation
04931	mmu04931	Insulin resistance	0.51375	PND12	DDT	DNA methylation
04932	mmu04932	Non-alcoholic fatty liver disease (NAFLD)	0.00736002	Adult	DDE	RNA expression
04932	mmu04932	Non-alcoholic fatty liver disease (NAFLD)	0.803881	Adult	DDT	RNA expression
04932	mmu04932	Non-alcoholic fatty liver disease (NAFLD)	0.468625	Adult	DDT	DNA methylation
04932	mmu04932	Non-alcoholic fatty liver disease (NAFLD)	0.893728	Adult	DDE	DNA methylation
04932	mmu04932	Non-alcoholic fatty liver disease (NAFLD)	0.0542129	PND12	DDT	DNA methylation
04933	mmu04933	AGE-RAGE signaling pathway in diabetic complications	0.699946	Adult	DDE	RNA expression
04933	mmu04933	AGE-RAGE signaling pathway in diabetic complications	0.897722	Adult	DDT	RNA expression
04933	mmu04933	AGE-RAGE signaling pathway in diabetic complications	0.122586	Adult	DDT	DNA methylation
04933	mmu04933	AGE-RAGE signaling pathway in diabetic complications	0.165924	Adult	DDE	DNA methylation
04933	mmu04933	AGE-RAGE signaling pathway in diabetic complications	0.474703	PND12	DDT	DNA methylation
04934	mmu04934	Cushing's syndrome	0.322872	Adult	DDE	RNA expression
04934	mmu04934	Cushing's syndrome	0.0507954	Adult	DDT	RNA expression
04934	mmu04934	Cushing's syndrome	0.460294	Adult	DDT	DNA methylation
04934	mmu04934	Cushing's syndrome	0.969645	Adult	DDE	DNA methylation
04934	mmu04934	Cushing's syndrome	0.201321	PND12	DDT	DNA methylation
04940	mmu04940	Type I diabetes mellitus	0.94575	Adult	DDE	RNA expression
04940	mmu04940	Type I diabetes mellitus	0.923735	Adult	DDT	RNA expression
04940	mmu04940	Type I diabetes mellitus	0.473378	Adult	DDT	DNA methylation
04940	mmu04940	Type I diabetes mellitus	0.6491	Adult	DDE	DNA methylation
04940	mmu04940	Type I diabetes mellitus	0.492528	PND12	DDT	DNA methylation
04950	mmu04950	Maturity onset diabetes of the young	0.831073	Adult	DDE	RNA expression
04950	mmu04950	Maturity onset diabetes of the young	0.156943	Adult	DDT	RNA expression
04950	mmu04950	Maturity onset diabetes of the young	0.311935	Adult	DDT	DNA methylation
04950	mmu04950	Maturity onset diabetes of the young	0.872381	Adult	DDE	DNA methylation
04950	mmu04950	Maturity onset diabetes of the young	0.421632	PND12	DDT	DNA methylation
04960	mmu04960	Aldosterone-regulated sodium reabsorption	0.600815	Adult	DDE	RNA expression
04960	mmu04960	Aldosterone-regulated sodium reabsorption	0.923623	Adult	DDT	RNA expression
04960	mmu04960	Aldosterone-regulated sodium reabsorption	0.353098	Adult	DDT	DNA methylation
04960	mmu04960	Aldosterone-regulated sodium reabsorption	0.888953	Adult	DDE	DNA methylation
04960	mmu04960	Aldosterone-regulated sodium reabsorption	0.358596	PND12	DDT	DNA methylation
04961	mmu04961	Endocrine and other factor-regulated calcium reabsorption	0.941062	Adult	DDE	RNA expression
04961	mmu04961	Endocrine and other factor-regulated calcium reabsorption	0.303528	Adult	DDT	RNA expression
04961	mmu04961	Endocrine and other factor-regulated calcium reabsorption	0.294653	Adult	DDT	DNA methylation
04961	mmu04961	Endocrine and other factor-regulated calcium reabsorption	0.992115	Adult	DDE	DNA methylation
04961	mmu04961	Endocrine and other factor-regulated calcium reabsorption	0.188798	PND12	DDT	DNA methylation
04962	mmu04962	Vasopressin-regulated water reabsorption	0.730086	Adult	DDE	RNA expression
04962	mmu04962	Vasopressin-regulated water reabsorption	0.0849702	Adult	DDT	RNA expression
04962	mmu04962	Vasopressin-regulated water reabsorption	0.181293	Adult	DDT	DNA methylation
04962	mmu04962	Vasopressin-regulated water reabsorption	0.942501	Adult	DDE	DNA methylation
04962	mmu04962	Vasopressin-regulated water reabsorption	0.532202	PND12	DDT	DNA methylation
04964	mmu04964	Proximal tubule bicarbonate reclamation	0.655989	Adult	DDE	RNA expression
04964	mmu04964	Proximal tubule bicarbonate reclamation	0.946643	Adult	DDT	RNA expression
04964	mmu04964	Proximal tubule bicarbonate reclamation	0.390863	Adult	DDT	DNA methylation
04964	mmu04964	Proximal tubule bicarbonate reclamation	0.272133	Adult	DDE	DNA methylation
04964	mmu04964	Proximal tubule bicarbonate reclamation	0.519347	PND12	DDT	DNA methylation
04966	mmu04966	Collecting duct acid secretion	0.192854	Adult	DDE	RNA expression
04966	mmu04966	Collecting duct acid secretion	0.858634	Adult	DDT	RNA expression
04966	mmu04966	Collecting duct acid secretion	0.00335148	Adult	DDT	DNA methylation
04966	mmu04966	Collecting duct acid secretion	0.673473	Adult	DDE	DNA methylation
04966	mmu04966	Collecting duct acid secretion	0.199988	PND12	DDT	DNA methylation
04970	mmu04970	Salivary secretion	0.734948	Adult	DDE	RNA expression
04970	mmu04970	Salivary secretion	0.141463	Adult	DDT	RNA expression
04970	mmu04970	Salivary secretion	0.00383056	Adult	DDT	DNA methylation
04970	mmu04970	Salivary secretion	0.983714	Adult	DDE	DNA methylation
04970	mmu04970	Salivary secretion	0.454097	PND12	DDT	DNA methylation
04971	mmu04971	Gastric acid secretion	0.244164	Adult	DDE	RNA expression
04971	mmu04971	Gastric acid secretion	0.400991	Adult	DDT	RNA expression
04971	mmu04971	Gastric acid secretion	0.00409108	Adult	DDT	DNA methylation
04971	mmu04971	Gastric acid secretion	0.962189	Adult	DDE	DNA methylation
04971	mmu04971	Gastric acid secretion	0.796166	PND12	DDT	DNA methylation
04972	mmu04972	Pancreatic secretion	0.92779	Adult	DDE	RNA expression
04972	mmu04972	Pancreatic secretion	0.162113	Adult	DDT	RNA expression
04972	mmu04972	Pancreatic secretion	0.0393161	Adult	DDT	DNA methylation
04972	mmu04972	Pancreatic secretion	0.891999	Adult	DDE	DNA methylation
04972	mmu04972	Pancreatic secretion	0.258591	PND12	DDT	DNA methylation
04973	mmu04973	Carbohydrate digestion and absorption	0.180049	Adult	DDE	RNA expression
04973	mmu04973	Carbohydrate digestion and absorption	0.69074	Adult	DDT	RNA expression
04973	mmu04973	Carbohydrate digestion and absorption	0.469895	Adult	DDT	DNA methylation
04973	mmu04973	Carbohydrate digestion and absorption	0.69161	Adult	DDE	DNA methylation
04973	mmu04973	Carbohydrate digestion and absorption	0.321877	PND12	DDT	DNA methylation
04974	mmu04974	Protein digestion and absorption	0.902096	Adult	DDE	RNA expression
04974	mmu04974	Protein digestion and absorption	0.0670685	Adult	DDT	RNA expression
04974	mmu04974	Protein digestion and absorption	0.505205	Adult	DDT	DNA methylation
04974	mmu04974	Protein digestion and absorption	0.575731	Adult	DDE	DNA methylation
04974	mmu04974	Protein digestion and absorption	0.391782	PND12	DDT	DNA methylation
04975	mmu04975	Fat digestion and absorption	0.609008	Adult	DDE	RNA expression
04975	mmu04975	Fat digestion and absorption	0.39278	Adult	DDT	RNA expression
04975	mmu04975	Fat digestion and absorption	0.0704946	Adult	DDT	DNA methylation
04975	mmu04975	Fat digestion and absorption	0.0646248	Adult	DDE	DNA methylation
04975	mmu04975	Fat digestion and absorption	0.179173	PND12	DDT	DNA methylation
04976	mmu04976	Bile secretion	0.539023	Adult	DDE	RNA expression
04976	mmu04976	Bile secretion	0.0211393	Adult	DDT	RNA expression
04976	mmu04976	Bile secretion	0.084273	Adult	DDT	DNA methylation
04976	mmu04976	Bile secretion	0.815974	Adult	DDE	DNA methylation
04976	mmu04976	Bile secretion	0.474567	PND12	DDT	DNA methylation
04977	mmu04977	Vitamin digestion and absorption	0.0922388	Adult	DDE	RNA expression
04977	mmu04977	Vitamin digestion and absorption	0.721506	Adult	DDT	RNA expression
04977	mmu04977	Vitamin digestion and absorption	0.711389	Adult	DDT	DNA methylation
04977	mmu04977	Vitamin digestion and absorption	0.0617375	Adult	DDE	DNA methylation
04977	mmu04977	Vitamin digestion and absorption	0.69724	PND12	DDT	DNA methylation
04978	mmu04978	Mineral absorption	0.263332	Adult	DDE	RNA expression
04978	mmu04978	Mineral absorption	0.778903	Adult	DDT	RNA expression
04978	mmu04978	Mineral absorption	0.805042	Adult	DDT	DNA methylation
04978	mmu04978	Mineral absorption	0.998807	Adult	DDE	DNA methylation
04978	mmu04978	Mineral absorption	0.661722	PND12	DDT	DNA methylation
04979	mmu04979	Cholesterol metabolism	0.710501	Adult	DDE	RNA expression
04979	mmu04979	Cholesterol metabolism	0.114318	Adult	DDT	RNA expression
04979	mmu04979	Cholesterol metabolism	0.512126	Adult	DDT	DNA methylation
04979	mmu04979	Cholesterol metabolism	0.184823	Adult	DDE	DNA methylation
04979	mmu04979	Cholesterol metabolism	0.418001	PND12	DDT	DNA methylation
05010	mmu05010	Alzheimer's disease	0.00182336	Adult	DDE	RNA expression
05010	mmu05010	Alzheimer's disease	0.92273	Adult	DDT	RNA expression
05010	mmu05010	Alzheimer's disease	0.15337	Adult	DDT	DNA methylation
05010	mmu05010	Alzheimer's disease	0.873788	Adult	DDE	DNA methylation
05010	mmu05010	Alzheimer's disease	0.210297	PND12	DDT	DNA methylation
05012	mmu05012	Parkinson's disease	0.006394	Adult	DDE	RNA expression
05012	mmu05012	Parkinson's disease	0.98123	Adult	DDT	RNA expression
05012	mmu05012	Parkinson's disease	0.122381	Adult	DDT	DNA methylation
05012	mmu05012	Parkinson's disease	0.725763	Adult	DDE	DNA methylation
05012	mmu05012	Parkinson's disease	0.105894	PND12	DDT	DNA methylation
05014	mmu05014	Amyotrophic lateral sclerosis (ALS)	0.177926	Adult	DDE	RNA expression
05014	mmu05014	Amyotrophic lateral sclerosis (ALS)	0.817144	Adult	DDT	RNA expression
05014	mmu05014	Amyotrophic lateral sclerosis (ALS)	0.727582	Adult	DDT	DNA methylation
05014	mmu05014	Amyotrophic lateral sclerosis (ALS)	0.448033	Adult	DDE	DNA methylation
05014	mmu05014	Amyotrophic lateral sclerosis (ALS)	0.939032	PND12	DDT	DNA methylation
05016	mmu05016	Huntington's disease	0.17523	Adult	DDE	RNA expression
05016	mmu05016	Huntington's disease	0.907898	Adult	DDT	RNA expression
05016	mmu05016	Huntington's disease	0.241186	Adult	DDT	DNA methylation
05016	mmu05016	Huntington's disease	0.747242	Adult	DDE	DNA methylation
05016	mmu05016	Huntington's disease	0.0109357	PND12	DDT	DNA methylation
05020	mmu05020	Prion diseases	0.992336	Adult	DDE	RNA expression
05020	mmu05020	Prion diseases	0.342658	Adult	DDT	RNA expression
05020	mmu05020	Prion diseases	0.921216	Adult	DDT	DNA methylation
05020	mmu05020	Prion diseases	0.306591	Adult	DDE	DNA methylation
05020	mmu05020	Prion diseases	0.0383302	PND12	DDT	DNA methylation
05030	mmu05030	Cocaine addiction	0.449373	Adult	DDE	RNA expression
05030	mmu05030	Cocaine addiction	0.0442183	Adult	DDT	RNA expression
05030	mmu05030	Cocaine addiction	0.722857	Adult	DDT	DNA methylation
05030	mmu05030	Cocaine addiction	0.893417	Adult	DDE	DNA methylation
05030	mmu05030	Cocaine addiction	0.433675	PND12	DDT	DNA methylation
05031	mmu05031	Amphetamine addiction	0.638822	Adult	DDE	RNA expression
05031	mmu05031	Amphetamine addiction	0.460243	Adult	DDT	RNA expression
05031	mmu05031	Amphetamine addiction	0.845682	Adult	DDT	DNA methylation
05031	mmu05031	Amphetamine addiction	0.907147	Adult	DDE	DNA methylation
05031	mmu05031	Amphetamine addiction	0.232554	PND12	DDT	DNA methylation
05032	mmu05032	Morphine addiction	0.918624	Adult	DDE	RNA expression
05032	mmu05032	Morphine addiction	0.33338	Adult	DDT	RNA expression
05032	mmu05032	Morphine addiction	0.127261	Adult	DDT	DNA methylation
05032	mmu05032	Morphine addiction	0.551543	Adult	DDE	DNA methylation
05032	mmu05032	Morphine addiction	0.936949	PND12	DDT	DNA methylation
05033	mmu05033	Nicotine addiction	0.294332	Adult	DDE	RNA expression
05033	mmu05033	Nicotine addiction	0.53191	Adult	DDT	RNA expression
05033	mmu05033	Nicotine addiction	0.547005	Adult	DDT	DNA methylation
05033	mmu05033	Nicotine addiction	0.478246	Adult	DDE	DNA methylation
05033	mmu05033	Nicotine addiction	0.879224	PND12	DDT	DNA methylation
05034	mmu05034	Alcoholism	0.529559	Adult	DDE	RNA expression
05034	mmu05034	Alcoholism	0.606171	Adult	DDT	RNA expression
05034	mmu05034	Alcoholism	0.22194	Adult	DDT	DNA methylation
05034	mmu05034	Alcoholism	0.375989	Adult	DDE	DNA methylation
05034	mmu05034	Alcoholism	0.084575	PND12	DDT	DNA methylation
05100	mmu05100	Bacterial invasion of epithelial cells	0.971191	Adult	DDE	RNA expression
05100	mmu05100	Bacterial invasion of epithelial cells	0.573284	Adult	DDT	RNA expression
05100	mmu05100	Bacterial invasion of epithelial cells	0.244177	Adult	DDT	DNA methylation
05100	mmu05100	Bacterial invasion of epithelial cells	0.36708	Adult	DDE	DNA methylation
05100	mmu05100	Bacterial invasion of epithelial cells	0.0378854	PND12	DDT	DNA methylation
05132	mmu05132	Salmonella infection	0.608242	Adult	DDE	RNA expression
05132	mmu05132	Salmonella infection	0.787826	Adult	DDT	RNA expression
05132	mmu05132	Salmonella infection	0.0722247	Adult	DDT	DNA methylation
05132	mmu05132	Salmonella infection	0.683438	Adult	DDE	DNA methylation
05132	mmu05132	Salmonella infection	0.730953	PND12	DDT	DNA methylation
05133	mmu05133	Pertussis	0.851531	Adult	DDE	RNA expression
05133	mmu05133	Pertussis	0.813416	Adult	DDT	RNA expression
05133	mmu05133	Pertussis	0.145933	Adult	DDT	DNA methylation
05133	mmu05133	Pertussis	0.864507	Adult	DDE	DNA methylation
05133	mmu05133	Pertussis	0.571599	PND12	DDT	DNA methylation
05134	mmu05134	Legionellosis	0.486427	Adult	DDE	RNA expression
05134	mmu05134	Legionellosis	0.647002	Adult	DDT	RNA expression
05134	mmu05134	Legionellosis	0.804516	Adult	DDT	DNA methylation
05134	mmu05134	Legionellosis	0.863655	Adult	DDE	DNA methylation
05134	mmu05134	Legionellosis	0.597658	PND12	DDT	DNA methylation
05140	mmu05140	Leishmaniasis	0.888399	Adult	DDE	RNA expression
05140	mmu05140	Leishmaniasis	0.510358	Adult	DDT	RNA expression
05140	mmu05140	Leishmaniasis	0.113418	Adult	DDT	DNA methylation
05140	mmu05140	Leishmaniasis	0.798782	Adult	DDE	DNA methylation
05140	mmu05140	Leishmaniasis	0.802719	PND12	DDT	DNA methylation
05142	mmu05142	Chagas disease (American trypanosomiasis)	0.774434	Adult	DDE	RNA expression
05142	mmu05142	Chagas disease (American trypanosomiasis)	0.708531	Adult	DDT	RNA expression
05142	mmu05142	Chagas disease (American trypanosomiasis)	0.617147	Adult	DDT	DNA methylation
05142	mmu05142	Chagas disease (American trypanosomiasis)	0.543709	Adult	DDE	DNA methylation
05142	mmu05142	Chagas disease (American trypanosomiasis)	0.217502	PND12	DDT	DNA methylation
05143	mmu05143	African trypanosomiasis	0.862174	Adult	DDE	RNA expression
05143	mmu05143	African trypanosomiasis	0.680594	Adult	DDT	RNA expression
05143	mmu05143	African trypanosomiasis	0.583609	Adult	DDT	DNA methylation
05143	mmu05143	African trypanosomiasis	0.928656	Adult	DDE	DNA methylation
05143	mmu05143	African trypanosomiasis	0.509495	PND12	DDT	DNA methylation
05144	mmu05144	Malaria	0.913075	Adult	DDE	RNA expression
05144	mmu05144	Malaria	0.824914	Adult	DDT	RNA expression
05144	mmu05144	Malaria	0.544102	Adult	DDT	DNA methylation
05144	mmu05144	Malaria	0.550363	Adult	DDE	DNA methylation
05144	mmu05144	Malaria	0.861508	PND12	DDT	DNA methylation
05145	mmu05145	Toxoplasmosis	0.441535	Adult	DDE	RNA expression
05145	mmu05145	Toxoplasmosis	0.585436	Adult	DDT	RNA expression
05145	mmu05145	Toxoplasmosis	0.459874	Adult	DDT	DNA methylation
05145	mmu05145	Toxoplasmosis	0.778954	Adult	DDE	DNA methylation
05145	mmu05145	Toxoplasmosis	0.558206	PND12	DDT	DNA methylation
05146	mmu05146	Amoebiasis	0.926982	Adult	DDE	RNA expression
05146	mmu05146	Amoebiasis	0.19615	Adult	DDT	RNA expression
05146	mmu05146	Amoebiasis	0.270589	Adult	DDT	DNA methylation
05146	mmu05146	Amoebiasis	0.683711	Adult	DDE	DNA methylation
05146	mmu05146	Amoebiasis	0.297587	PND12	DDT	DNA methylation
05150	mmu05150	Staphylococcus aureus infection	0.905142	Adult	DDE	RNA expression
05150	mmu05150	Staphylococcus aureus infection	0.914872	Adult	DDT	RNA expression
05150	mmu05150	Staphylococcus aureus infection	0.488886	Adult	DDT	DNA methylation
05150	mmu05150	Staphylococcus aureus infection	0.81842	Adult	DDE	DNA methylation
05150	mmu05150	Staphylococcus aureus infection	0.556386	PND12	DDT	DNA methylation
05152	mmu05152	Tuberculosis	0.642409	Adult	DDE	RNA expression
05152	mmu05152	Tuberculosis	0.963897	Adult	DDT	RNA expression
05152	mmu05152	Tuberculosis	0.128355	Adult	DDT	DNA methylation
05152	mmu05152	Tuberculosis	0.864365	Adult	DDE	DNA methylation
05152	mmu05152	Tuberculosis	0.495176	PND12	DDT	DNA methylation
05160	mmu05160	Hepatitis C	0.138797	Adult	DDE	RNA expression
05160	mmu05160	Hepatitis C	0.941504	Adult	DDT	RNA expression
05160	mmu05160	Hepatitis C	0.102301	Adult	DDT	DNA methylation
05160	mmu05160	Hepatitis C	0.57651	Adult	DDE	DNA methylation
05160	mmu05160	Hepatitis C	0.170388	PND12	DDT	DNA methylation
05161	mmu05161	Hepatitis B	0.288064	Adult	DDE	RNA expression
05161	mmu05161	Hepatitis B	0.714287	Adult	DDT	RNA expression
05161	mmu05161	Hepatitis B	0.820156	Adult	DDT	DNA methylation
05161	mmu05161	Hepatitis B	0.76162	Adult	DDE	DNA methylation
05161	mmu05161	Hepatitis B	0.131295	PND12	DDT	DNA methylation
05162	mmu05162	Measles	0.359921	Adult	DDE	RNA expression
05162	mmu05162	Measles	0.95818	Adult	DDT	RNA expression
05162	mmu05162	Measles	0.800724	Adult	DDT	DNA methylation
05162	mmu05162	Measles	0.695502	Adult	DDE	DNA methylation
05162	mmu05162	Measles	0.291228	PND12	DDT	DNA methylation
05164	mmu05164	Influenza A	0.705348	Adult	DDE	RNA expression
05164	mmu05164	Influenza A	0.983811	Adult	DDT	RNA expression
05164	mmu05164	Influenza A	0.505537	Adult	DDT	DNA methylation
05164	mmu05164	Influenza A	0.61172	Adult	DDE	DNA methylation
05164	mmu05164	Influenza A	0.756935	PND12	DDT	DNA methylation
05165	mmu05165	Human papillomavirus infection	0.669061	Adult	DDE	RNA expression
05165	mmu05165	Human papillomavirus infection	0.319197	Adult	DDT	RNA expression
05165	mmu05165	Human papillomavirus infection	0.822301	Adult	DDT	DNA methylation
05165	mmu05165	Human papillomavirus infection	0.727819	Adult	DDE	DNA methylation
05165	mmu05165	Human papillomavirus infection	0.558569	PND12	DDT	DNA methylation
05166	mmu05166	HTLV-I infection	0.658988	Adult	DDE	RNA expression
05166	mmu05166	HTLV-I infection	0.64916	Adult	DDT	RNA expression
05166	mmu05166	HTLV-I infection	0.738254	Adult	DDT	DNA methylation
05166	mmu05166	HTLV-I infection	0.739154	Adult	DDE	DNA methylation
05166	mmu05166	HTLV-I infection	0.703785	PND12	DDT	DNA methylation
05167	mmu05167	Kaposi's sarcoma-associated herpesvirus infection	0.420592	Adult	DDE	RNA expression
05167	mmu05167	Kaposi's sarcoma-associated herpesvirus infection	0.993427	Adult	DDT	RNA expression
05167	mmu05167	Kaposi's sarcoma-associated herpesvirus infection	0.381872	Adult	DDT	DNA methylation
05167	mmu05167	Kaposi's sarcoma-associated herpesvirus infection	0.66677	Adult	DDE	DNA methylation
05167	mmu05167	Kaposi's sarcoma-associated herpesvirus infection	0.500914	PND12	DDT	DNA methylation
05168	mmu05168	Herpes simplex infection	0.594432	Adult	DDE	RNA expression
05168	mmu05168	Herpes simplex infection	0.995904	Adult	DDT	RNA expression
05168	mmu05168	Herpes simplex infection	0.658309	Adult	DDT	DNA methylation
05168	mmu05168	Herpes simplex infection	0.783657	Adult	DDE	DNA methylation
05168	mmu05168	Herpes simplex infection	0.0187193	PND12	DDT	DNA methylation
05169	mmu05169	Epstein-Barr virus infection	0.405822	Adult	DDE	RNA expression
05169	mmu05169	Epstein-Barr virus infection	0.563905	Adult	DDT	RNA expression
05169	mmu05169	Epstein-Barr virus infection	0.919208	Adult	DDT	DNA methylation
05169	mmu05169	Epstein-Barr virus infection	0.800124	Adult	DDE	DNA methylation
05169	mmu05169	Epstein-Barr virus infection	0.108158	PND12	DDT	DNA methylation
05200	mmu05200	Pathways in cancer	0.392543	Adult	DDE	RNA expression
05200	mmu05200	Pathways in cancer	0.501965	Adult	DDT	RNA expression
05200	mmu05200	Pathways in cancer	0.242097	Adult	DDT	DNA methylation
05200	mmu05200	Pathways in cancer	0.43198	Adult	DDE	DNA methylation
05200	mmu05200	Pathways in cancer	0.790373	PND12	DDT	DNA methylation
05202	mmu05202	Transcriptional misregulation in cancer	0.232629	Adult	DDE	RNA expression
05202	mmu05202	Transcriptional misregulation in cancer	0.843496	Adult	DDT	RNA expression
05202	mmu05202	Transcriptional misregulation in cancer	0.867011	Adult	DDT	DNA methylation
05202	mmu05202	Transcriptional misregulation in cancer	0.641262	Adult	DDE	DNA methylation
05202	mmu05202	Transcriptional misregulation in cancer	0.683192	PND12	DDT	DNA methylation
05203	mmu05203	Viral carcinogenesis	0.31082	Adult	DDE	RNA expression
05203	mmu05203	Viral carcinogenesis	0.948766	Adult	DDT	RNA expression
05203	mmu05203	Viral carcinogenesis	0.590099	Adult	DDT	DNA methylation
05203	mmu05203	Viral carcinogenesis	0.691066	Adult	DDE	DNA methylation
05203	mmu05203	Viral carcinogenesis	0.104943	PND12	DDT	DNA methylation
05204	mmu05204	Chemical carcinogenesis	0.188443	Adult	DDE	RNA expression
05204	mmu05204	Chemical carcinogenesis	0.59141	Adult	DDT	RNA expression
05204	mmu05204	Chemical carcinogenesis	0.269851	Adult	DDT	DNA methylation
05204	mmu05204	Chemical carcinogenesis	0.345607	Adult	DDE	DNA methylation
05204	mmu05204	Chemical carcinogenesis	0.378637	PND12	DDT	DNA methylation
05205	mmu05205	Proteoglycans in cancer	0.0452079	Adult	DDE	RNA expression
05205	mmu05205	Proteoglycans in cancer	0.634099	Adult	DDT	RNA expression
05205	mmu05205	Proteoglycans in cancer	0.104596	Adult	DDT	DNA methylation
05205	mmu05205	Proteoglycans in cancer	0.678371	Adult	DDE	DNA methylation
05205	mmu05205	Proteoglycans in cancer	0.0903607	PND12	DDT	DNA methylation
05206	mmu05206	MicroRNAs in cancer	0.209953	Adult	DDE	RNA expression
05206	mmu05206	MicroRNAs in cancer	0.584558	Adult	DDT	RNA expression
05206	mmu05206	MicroRNAs in cancer	0.387386	Adult	DDT	DNA methylation
05206	mmu05206	MicroRNAs in cancer	0.57541	Adult	DDE	DNA methylation
05206	mmu05206	MicroRNAs in cancer	0.151238	PND12	DDT	DNA methylation
05210	mmu05210	Colorectal cancer	0.435205	Adult	DDE	RNA expression
05210	mmu05210	Colorectal cancer	0.715322	Adult	DDT	RNA expression
05210	mmu05210	Colorectal cancer	0.276719	Adult	DDT	DNA methylation
05210	mmu05210	Colorectal cancer	0.325141	Adult	DDE	DNA methylation
05210	mmu05210	Colorectal cancer	0.134706	PND12	DDT	DNA methylation
05211	mmu05211	Renal cell carcinoma	0.0949545	Adult	DDE	RNA expression
05211	mmu05211	Renal cell carcinoma	0.20545	Adult	DDT	RNA expression
05211	mmu05211	Renal cell carcinoma	0.5143	Adult	DDT	DNA methylation
05211	mmu05211	Renal cell carcinoma	0.197182	Adult	DDE	DNA methylation
05211	mmu05211	Renal cell carcinoma	0.607914	PND12	DDT	DNA methylation
05212	mmu05212	Pancreatic cancer	0.576803	Adult	DDE	RNA expression
05212	mmu05212	Pancreatic cancer	0.800205	Adult	DDT	RNA expression
05212	mmu05212	Pancreatic cancer	0.224712	Adult	DDT	DNA methylation
05212	mmu05212	Pancreatic cancer	0.77115	Adult	DDE	DNA methylation
05212	mmu05212	Pancreatic cancer	0.683575	PND12	DDT	DNA methylation
05213	mmu05213	Endometrial cancer	0.32135	Adult	DDE	RNA expression
05213	mmu05213	Endometrial cancer	0.529755	Adult	DDT	RNA expression
05213	mmu05213	Endometrial cancer	0.804469	Adult	DDT	DNA methylation
05213	mmu05213	Endometrial cancer	0.287825	Adult	DDE	DNA methylation
05213	mmu05213	Endometrial cancer	0.13832	PND12	DDT	DNA methylation
05214	mmu05214	Glioma	0.191104	Adult	DDE	RNA expression
05214	mmu05214	Glioma	0.698461	Adult	DDT	RNA expression
05214	mmu05214	Glioma	0.233101	Adult	DDT	DNA methylation
05214	mmu05214	Glioma	0.919762	Adult	DDE	DNA methylation
05214	mmu05214	Glioma	0.741944	PND12	DDT	DNA methylation
05215	mmu05215	Prostate cancer	0.21875	Adult	DDE	RNA expression
05215	mmu05215	Prostate cancer	0.438189	Adult	DDT	RNA expression
05215	mmu05215	Prostate cancer	0.467123	Adult	DDT	DNA methylation
05215	mmu05215	Prostate cancer	0.852151	Adult	DDE	DNA methylation
05215	mmu05215	Prostate cancer	0.0701471	PND12	DDT	DNA methylation
05216	mmu05216	Thyroid cancer	0.677464	Adult	DDE	RNA expression
05216	mmu05216	Thyroid cancer	0.937457	Adult	DDT	RNA expression
05216	mmu05216	Thyroid cancer	0.903073	Adult	DDT	DNA methylation
05216	mmu05216	Thyroid cancer	0.320193	Adult	DDE	DNA methylation
05216	mmu05216	Thyroid cancer	0.531979	PND12	DDT	DNA methylation
05217	mmu05217	Basal cell carcinoma	0.247745	Adult	DDE	RNA expression
05217	mmu05217	Basal cell carcinoma	0.537774	Adult	DDT	RNA expression
05217	mmu05217	Basal cell carcinoma	0.514797	Adult	DDT	DNA methylation
05217	mmu05217	Basal cell carcinoma	0.554885	Adult	DDE	DNA methylation
05217	mmu05217	Basal cell carcinoma	0.717273	PND12	DDT	DNA methylation
05218	mmu05218	Melanoma	0.366035	Adult	DDE	RNA expression
05218	mmu05218	Melanoma	0.343341	Adult	DDT	RNA expression
05218	mmu05218	Melanoma	0.303406	Adult	DDT	DNA methylation
05218	mmu05218	Melanoma	0.390931	Adult	DDE	DNA methylation
05218	mmu05218	Melanoma	0.740152	PND12	DDT	DNA methylation
05219	mmu05219	Bladder cancer	0.725684	Adult	DDE	RNA expression
05219	mmu05219	Bladder cancer	0.459109	Adult	DDT	RNA expression
05219	mmu05219	Bladder cancer	0.308863	Adult	DDT	DNA methylation
05219	mmu05219	Bladder cancer	0.562296	Adult	DDE	DNA methylation
05219	mmu05219	Bladder cancer	0.495409	PND12	DDT	DNA methylation
05220	mmu05220	Chronic myeloid leukemia	0.426071	Adult	DDE	RNA expression
05220	mmu05220	Chronic myeloid leukemia	0.979731	Adult	DDT	RNA expression
05220	mmu05220	Chronic myeloid leukemia	0.240277	Adult	DDT	DNA methylation
05220	mmu05220	Chronic myeloid leukemia	0.317601	Adult	DDE	DNA methylation
05220	mmu05220	Chronic myeloid leukemia	0.150929	PND12	DDT	DNA methylation
05221	mmu05221	Acute myeloid leukemia	0.0852881	Adult	DDE	RNA expression
05221	mmu05221	Acute myeloid leukemia	0.785029	Adult	DDT	RNA expression
05221	mmu05221	Acute myeloid leukemia	0.5352	Adult	DDT	DNA methylation
05221	mmu05221	Acute myeloid leukemia	0.168883	Adult	DDE	DNA methylation
05221	mmu05221	Acute myeloid leukemia	0.514979	PND12	DDT	DNA methylation
05222	mmu05222	Small cell lung cancer	0.336468	Adult	DDE	RNA expression
05222	mmu05222	Small cell lung cancer	0.543879	Adult	DDT	RNA expression
05222	mmu05222	Small cell lung cancer	0.872608	Adult	DDT	DNA methylation
05222	mmu05222	Small cell lung cancer	0.941283	Adult	DDE	DNA methylation
05222	mmu05222	Small cell lung cancer	0.592871	PND12	DDT	DNA methylation
05223	mmu05223	Non-small cell lung cancer	0.137456	Adult	DDE	RNA expression
05223	mmu05223	Non-small cell lung cancer	0.823143	Adult	DDT	RNA expression
05223	mmu05223	Non-small cell lung cancer	0.314521	Adult	DDT	DNA methylation
05223	mmu05223	Non-small cell lung cancer	0.749879	Adult	DDE	DNA methylation
05223	mmu05223	Non-small cell lung cancer	0.904992	PND12	DDT	DNA methylation
05224	mmu05224	Breast cancer	0.285957	Adult	DDE	RNA expression
05224	mmu05224	Breast cancer	0.741323	Adult	DDT	RNA expression
05224	mmu05224	Breast cancer	0.145725	Adult	DDT	DNA methylation
05224	mmu05224	Breast cancer	0.277174	Adult	DDE	DNA methylation
05224	mmu05224	Breast cancer	0.6658	PND12	DDT	DNA methylation
05225	mmu05225	Hepatocellular carcinoma	0.553076	Adult	DDE	RNA expression
05225	mmu05225	Hepatocellular carcinoma	0.882702	Adult	DDT	RNA expression
05225	mmu05225	Hepatocellular carcinoma	0.583134	Adult	DDT	DNA methylation
05225	mmu05225	Hepatocellular carcinoma	0.421103	Adult	DDE	DNA methylation
05225	mmu05225	Hepatocellular carcinoma	0.401829	PND12	DDT	DNA methylation
05226	mmu05226	Gastric cancer	0.0817047	Adult	DDE	RNA expression
05226	mmu05226	Gastric cancer	0.808825	Adult	DDT	RNA expression
05226	mmu05226	Gastric cancer	0.638121	Adult	DDT	DNA methylation
05226	mmu05226	Gastric cancer	0.585578	Adult	DDE	DNA methylation
05226	mmu05226	Gastric cancer	0.202754	PND12	DDT	DNA methylation
05230	mmu05230	Central carbon metabolism in cancer	0.0392165	Adult	DDE	RNA expression
05230	mmu05230	Central carbon metabolism in cancer	0.662069	Adult	DDT	RNA expression
05230	mmu05230	Central carbon metabolism in cancer	0.843698	Adult	DDT	DNA methylation
05230	mmu05230	Central carbon metabolism in cancer	0.737039	Adult	DDE	DNA methylation
05230	mmu05230	Central carbon metabolism in cancer	0.184726	PND12	DDT	DNA methylation
05231	mmu05231	Choline metabolism in cancer	0.394884	Adult	DDE	RNA expression
05231	mmu05231	Choline metabolism in cancer	0.369252	Adult	DDT	RNA expression
05231	mmu05231	Choline metabolism in cancer	0.731808	Adult	DDT	DNA methylation
05231	mmu05231	Choline metabolism in cancer	0.77218	Adult	DDE	DNA methylation
05231	mmu05231	Choline metabolism in cancer	0.425071	PND12	DDT	DNA methylation
05310	mmu05310	Asthma	0.951629	Adult	DDE	RNA expression
05310	mmu05310	Asthma	0.968964	Adult	DDT	RNA expression
05310	mmu05310	Asthma	0.0137115	Adult	DDT	DNA methylation
05310	mmu05310	Asthma	0.844619	Adult	DDE	DNA methylation
05310	mmu05310	Asthma	0.994565	PND12	DDT	DNA methylation
05320	mmu05320	Autoimmune thyroid disease	0.951245	Adult	DDE	RNA expression
05320	mmu05320	Autoimmune thyroid disease	0.855382	Adult	DDT	RNA expression
05320	mmu05320	Autoimmune thyroid disease	0.182737	Adult	DDT	DNA methylation
05320	mmu05320	Autoimmune thyroid disease	0.755272	Adult	DDE	DNA methylation
05320	mmu05320	Autoimmune thyroid disease	0.761775	PND12	DDT	DNA methylation
05321	mmu05321	Inflammatory bowel disease (IBD)	0.867367	Adult	DDE	RNA expression
05321	mmu05321	Inflammatory bowel disease (IBD)	0.678486	Adult	DDT	RNA expression
05321	mmu05321	Inflammatory bowel disease (IBD)	0.275963	Adult	DDT	DNA methylation
05321	mmu05321	Inflammatory bowel disease (IBD)	0.619191	Adult	DDE	DNA methylation
05321	mmu05321	Inflammatory bowel disease (IBD)	0.260114	PND12	DDT	DNA methylation
05322	mmu05322	Systemic lupus erythematosus	0.684072	Adult	DDE	RNA expression
05322	mmu05322	Systemic lupus erythematosus	0.573247	Adult	DDT	RNA expression
05322	mmu05322	Systemic lupus erythematosus	0.355923	Adult	DDT	DNA methylation
05322	mmu05322	Systemic lupus erythematosus	0.964617	Adult	DDE	DNA methylation
05322	mmu05322	Systemic lupus erythematosus	0.525768	PND12	DDT	DNA methylation
05323	mmu05323	Rheumatoid arthritis	0.870346	Adult	DDE	RNA expression
05323	mmu05323	Rheumatoid arthritis	0.995785	Adult	DDT	RNA expression
05323	mmu05323	Rheumatoid arthritis	0.0213975	Adult	DDT	DNA methylation
05323	mmu05323	Rheumatoid arthritis	0.569393	Adult	DDE	DNA methylation
05323	mmu05323	Rheumatoid arthritis	0.680558	PND12	DDT	DNA methylation
05330	mmu05330	Allograft rejection	0.971931	Adult	DDE	RNA expression
05330	mmu05330	Allograft rejection	0.881101	Adult	DDT	RNA expression
05330	mmu05330	Allograft rejection	0.452222	Adult	DDT	DNA methylation
05330	mmu05330	Allograft rejection	0.799062	Adult	DDE	DNA methylation
05330	mmu05330	Allograft rejection	0.757952	PND12	DDT	DNA methylation
05332	mmu05332	Graft-versus-host disease	0.989209	Adult	DDE	RNA expression
05332	mmu05332	Graft-versus-host disease	0.86922	Adult	DDT	RNA expression
05332	mmu05332	Graft-versus-host disease	0.377106	Adult	DDT	DNA methylation
05332	mmu05332	Graft-versus-host disease	0.758669	Adult	DDE	DNA methylation
05332	mmu05332	Graft-versus-host disease	0.630658	PND12	DDT	DNA methylation
05340	mmu05340	Primary immunodeficiency	0.281538	Adult	DDE	RNA expression
05340	mmu05340	Primary immunodeficiency	0.435184	Adult	DDT	RNA expression
05340	mmu05340	Primary immunodeficiency	0.319691	Adult	DDT	DNA methylation
05340	mmu05340	Primary immunodeficiency	0.0404272	Adult	DDE	DNA methylation
05340	mmu05340	Primary immunodeficiency	0.303597	PND12	DDT	DNA methylation
05410	mmu05410	Hypertrophic cardiomyopathy (HCM)	0.210279	Adult	DDE	RNA expression
05410	mmu05410	Hypertrophic cardiomyopathy (HCM)	0.147018	Adult	DDT	RNA expression
05410	mmu05410	Hypertrophic cardiomyopathy (HCM)	0.499396	Adult	DDT	DNA methylation
05410	mmu05410	Hypertrophic cardiomyopathy (HCM)	0.149269	Adult	DDE	DNA methylation
05410	mmu05410	Hypertrophic cardiomyopathy (HCM)	0.83182	PND12	DDT	DNA methylation
05412	mmu05412	Arrhythmogenic right ventricular cardiomyopathy (ARVC)	0.299129	Adult	DDE	RNA expression
05412	mmu05412	Arrhythmogenic right ventricular cardiomyopathy (ARVC)	0.234432	Adult	DDT	RNA expression
05412	mmu05412	Arrhythmogenic right ventricular cardiomyopathy (ARVC)	0.996964	Adult	DDT	DNA methylation
05412	mmu05412	Arrhythmogenic right ventricular cardiomyopathy (ARVC)	0.291256	Adult	DDE	DNA methylation
05412	mmu05412	Arrhythmogenic right ventricular cardiomyopathy (ARVC)	0.773337	PND12	DDT	DNA methylation
05414	mmu05414	Dilated cardiomyopathy (DCM)	0.212736	Adult	DDE	RNA expression
05414	mmu05414	Dilated cardiomyopathy (DCM)	0.00749271	Adult	DDT	RNA expression
05414	mmu05414	Dilated cardiomyopathy (DCM)	0.468863	Adult	DDT	DNA methylation
05414	mmu05414	Dilated cardiomyopathy (DCM)	0.213139	Adult	DDE	DNA methylation
05414	mmu05414	Dilated cardiomyopathy (DCM)	0.788991	PND12	DDT	DNA methylation
05416	mmu05416	Viral myocarditis	0.854473	Adult	DDE	RNA expression
05416	mmu05416	Viral myocarditis	0.916579	Adult	DDT	RNA expression
05416	mmu05416	Viral myocarditis	0.358691	Adult	DDT	DNA methylation
05416	mmu05416	Viral myocarditis	0.485006	Adult	DDE	DNA methylation
05416	mmu05416	Viral myocarditis	0.759201	PND12	DDT	DNA methylation
05418	mmu05418	Fluid shear stress and atherosclerosis	0.615999	Adult	DDE	RNA expression
05418	mmu05418	Fluid shear stress and atherosclerosis	0.602938	Adult	DDT	RNA expression
05418	mmu05418	Fluid shear stress and atherosclerosis	0.27899	Adult	DDT	DNA methylation
05418	mmu05418	Fluid shear stress and atherosclerosis	0.569099	Adult	DDE	DNA methylation
05418	mmu05418	Fluid shear stress and atherosclerosis	0.66488	PND12	DDT	DNA methylation

## Sheet: P<.05only
Pathway number	Full pathway Code	Pathway Name	Raw p value	Age	Exposure	Sequencing
10	mmu00010	Glycolysis / Gluconeogenesis	0.00014118	Adult	DDE	RNA expression
20	mmu00020	Citrate cycle (TCA cycle)	0.00102559	Adult	DDE	RNA expression
30	mmu00030	Pentose phosphate pathway	0.0286858	Adult	DDE	RNA expression
61	mmu00061	Fatty acid biosynthesis	0.0023563	Adult	DDE	RNA expression
71	mmu00071	Fatty acid degradation	0.0121107	Adult	DDE	RNA expression
72	mmu00072	Synthesis and degradation of ketone bodies	0.0464093	Adult	DDE	RNA expression
100	mmu00100	Steroid biosynthesis	0.0242141	Adult	DDE	RNA expression
140	mmu00140	Steroid hormone biosynthesis	0.0150609	Adult	DDE	RNA expression
190	mmu00190	Oxidative phosphorylation	0.00166144	Adult	DDE	RNA expression
190	mmu00190	Oxidative phosphorylation	0.0094154	Adult	DDT	DNA methylation
240	mmu00240	Pyrimidine metabolism	0.0308791	Adult	DDE	DNA methylation
250	mmu00250	Alanine, aspartate and glutamate metabolism	0.00348709	Adult	DDE	DNA methylation
260	mmu00260	Glycine, serine and threonine metabolism	0.0208739	Adult	DDT	DNA methylation
310	mmu00310	Lysine degradation	0.00952426	PND12	DDT	DNA methylation
330	mmu00330	Arginine and proline metabolism	0.0329846	Adult	DDE	RNA expression
350	mmu00350	Tyrosine metabolism	0.00328928	Adult	DDE	DNA methylation
430	mmu00430	Taurine and hypotaurine metabolism	0.00511164	PND12	DDT	DNA methylation
430	mmu00430	Taurine and hypotaurine metabolism	0.00840154	Adult	DDE	DNA methylation
440	mmu00440	Phosphonate and phosphinate metabolism	0.00355305	Adult	DDE	RNA expression
562	mmu00562	Inositol phosphate metabolism	0.00091405	Adult	DDE	DNA methylation
603	mmu00603	Glycosphingolipid biosynthesis - globo and isoglobo series	0.00320822	Adult	DDT	DNA methylation
603	mmu00603	Glycosphingolipid biosynthesis - globo and isoglobo series	0.0367213	Adult	DDE	RNA expression
620	mmu00620	Pyruvate metabolism	0.00159825	Adult	DDE	RNA expression
630	mmu00630	Glyoxylate and dicarboxylate metabolism	0.000810742	Adult	DDE	RNA expression
640	mmu00640	Propanoate metabolism	0.0125917	Adult	DDE	RNA expression
650	mmu00650	Butanoate metabolism	0.0216028	Adult	DDE	RNA expression
730	mmu00730	Thiamine metabolism	0.0248391	Adult	DDE	DNA methylation
760	mmu00760	Nicotinate and nicotinamide metabolism	0.00784509	Adult	DDT	DNA methylation
760	mmu00760	Nicotinate and nicotinamide metabolism	0.0254213	Adult	DDE	RNA expression
785	mmu00785	Lipoic acid metabolism	0.0486014	Adult	DDE	DNA methylation
830	mmu00830	Retinol metabolism	0.00734892	Adult	DDE	DNA methylation
830	mmu00830	Retinol metabolism	0.0287489	Adult	DDT	DNA methylation
900	mmu00900	Terpenoid backbone biosynthesis	0.0128615	Adult	DDE	RNA expression
982	mmu00982	Drug metabolism - cytochrome P450	0.0379755	Adult	DDT	DNA methylation
3010	mmu03010	Ribosome	1.18702e-22	Adult	DDE	RNA expression
3060	mmu03060	Protein export	0.0331075	Adult	DDE	RNA expression
3320	mmu03320	PPAR signaling pathway	0.00376557	Adult	DDE	RNA expression
3410	mmu03410	Base excision repair	0.0216421	PND12	DDT	DNA methylation
3440	mmu03440	Homologous recombination	0.0440581	Adult	DDT	RNA expression
3460	mmu03460	Fanconi anemia pathway	0.0342929	Adult	DDT	RNA expression
4015	mmu04015	Rap1 signaling pathway	0.00988292	Adult	DDT	DNA methylation
4060	mmu04060	Cytokine-cytokine receptor interaction	0.0393816	Adult	DDT	DNA methylation
4066	mmu04066	HIF-1 signaling pathway	0.0174981	Adult	DDE	RNA expression
4110	mmu04110	Cell cycle	0.00183154	Adult	DDT	DNA methylation
4114	mmu04114	Oocyte meiosis	0.000238185	Adult	DDT	DNA methylation
4136	mmu04136	Autophagy - other	0.0297847	Adult	DDT	DNA methylation
4140	mmu04140	Autophagy - animal	0.00766635	Adult	DDE	RNA expression
4142	mmu04142	Lysosome	0.0379614	Adult	DDT	DNA methylation
4142	mmu04142	Lysosome	0.0401397	Adult	DDE	DNA methylation
4150	mmu04150	mTOR signaling pathway	0.00118867	Adult	DDE	RNA expression
4150	mmu04150	mTOR signaling pathway	0.00573507	Adult	DDT	DNA methylation
4211	mmu04211	Longevity regulating pathway	0.022503	Adult	DDT	DNA methylation
4213	mmu04213	Longevity regulating pathway - multiple species	0.000508384	Adult	DDT	DNA methylation
4260	mmu04260	Cardiac muscle contraction	0.000819016	Adult	DDE	RNA expression
4261	mmu04261	Adrenergic signaling in cardiomyocytes	0.0318136	Adult	DDE	RNA expression
4261	mmu04261	Adrenergic signaling in cardiomyocytes	0.0331466	Adult	DDT	RNA expression
4270	mmu04270	Vascular smooth muscle contraction	0.0299872	Adult	DDT	DNA methylation
4330	mmu04330	Notch signaling pathway	0.0432169	Adult	DDT	RNA expression
4350	mmu04350	TGF-beta signaling pathway	0.00395058	Adult	DDT	DNA methylation
4371	mmu04371	Apelin signaling pathway	0.00509187	Adult	DDT	DNA methylation
4540	mmu04540	Gap junction	0.0117225	Adult	DDT	DNA methylation
4540	mmu04540	Gap junction	0.0460048	Adult	DDT	RNA expression
4610	mmu04610	Complement and coagulation cascades	0.00768002	Adult	DDE	DNA methylation
4611	mmu04611	Platelet activation	0.0370373	Adult	DDT	DNA methylation
4660	mmu04660	T cell receptor signaling pathway	0.0227328	Adult	DDE	RNA expression
4666	mmu04666	Fc gamma R-mediated phagocytosis	0.0321401	Adult	DDT	DNA methylation
4714	mmu04714	Thermogenesis	0.00486141	Adult	DDT	DNA methylation
4714	mmu04714	Thermogenesis	0.00496749	Adult	DDE	RNA expression
4722	mmu04722	Neurotrophin signaling pathway	0.0477445	PND12	DDT	DNA methylation
4730	mmu04730	Long-term depression	0.0344602	Adult	DDT	DNA methylation
4750	mmu04750	Inflammatory mediator regulation of TRP channels	0.0175102	Adult	DDT	DNA methylation
4910	mmu04910	Insulin signaling pathway	0.00547582	Adult	DDE	RNA expression
4913	mmu04913	Ovarian steroidogenesis	0.00230613	Adult	DDT	RNA expression
4913	mmu04913	Ovarian steroidogenesis	0.0363144	Adult	DDT	DNA methylation
4914	mmu04914	Progesterone-mediated oocyte maturation	0.00179893	Adult	DDT	DNA methylation
4920	mmu04920	Adipocytokine signaling pathway	0.0324929	Adult	DDE	RNA expression
4922	mmu04922	Glucagon signaling pathway	0.00319933	Adult	DDE	RNA expression
4923	mmu04923	Regulation of lipolysis in adipocytes	0.0199832	Adult	DDT	DNA methylation
4927	mmu04927	Cortisol synthesis and secretion	0.0116109	Adult	DDT	RNA expression
4928	mmu04928	Parathyroid hormone synthesis, secretion and action	0.00479122	Adult	DDT	RNA expression
4931	mmu04931	Insulin resistance	0.00568408	Adult	DDE	RNA expression
4932	mmu04932	Non-alcoholic fatty liver disease (NAFLD)	0.00736002	Adult	DDE	RNA expression
4966	mmu04966	Collecting duct acid secretion	0.00335148	Adult	DDT	DNA methylation
4970	mmu04970	Salivary secretion	0.00383056	Adult	DDT	DNA methylation
4971	mmu04971	Gastric acid secretion	0.00409108	Adult	DDT	DNA methylation
4972	mmu04972	Pancreatic secretion	0.0393161	Adult	DDT	DNA methylation
4976	mmu04976	Bile secretion	0.0211393	Adult	DDT	RNA expression
5010	mmu05010	Alzheimer's disease	0.00182336	Adult	DDE	RNA expression
5012	mmu05012	Parkinson's disease	0.006394	Adult	DDE	RNA expression
5016	mmu05016	Huntington's disease	0.0109357	PND12	DDT	DNA methylation
5020	mmu05020	Prion diseases	0.0383302	PND12	DDT	DNA methylation
5030	mmu05030	Cocaine addiction	0.0442183	Adult	DDT	RNA expression
5100	mmu05100	Bacterial invasion of epithelial cells	0.0378854	PND12	DDT	DNA methylation
5168	mmu05168	Herpes simplex infection	0.0187193	PND12	DDT	DNA methylation
5205	mmu05205	Proteoglycans in cancer	0.0452079	Adult	DDE	RNA expression
5230	mmu05230	Central carbon metabolism in cancer	0.0392165	Adult	DDE	RNA expression
5310	mmu05310	Asthma	0.0137115	Adult	DDT	DNA methylation
5323	mmu05323	Rheumatoid arthritis	0.0213975	Adult	DDT	DNA methylation
5340	mmu05340	Primary immunodeficiency	0.0404272	Adult	DDE	DNA methylation
5414	mmu05414	Dilated cardiomyopathy (DCM)	0.00749271	Adult	DDT	RNA expression
