# Supplementary material for: Impaired energy expenditure following exposure to either DDT or DDE in mice may be mediated by DNA methylation changes in brown adipose
Source: Environ Epigenet. 2024 Aug 23;10(1):dvae011. doi: 10.1093/eep/dvae011 (PMC11472829; doi:10.1093/eep/dvae011)
Supplement: dvae011_Supp [file dvae011_supp.zip › suppl_data/Sup_Table_3_Primer_Seqs.xlsx]

## Sheet: Sheet1
Gene of Interest	Forward Primer (5'-3')	Reverse Primer (3'-5')
CYP1A1	CAGATCAACCATGACCAGAAGC	ATACACTTCCGCTTGCCCAT
CYP1B1	CTCCTCCTCTTCACCAGGTATCC	GGGCTGGTCACCCATACAAG
CYP19A1	ACGGCAGATTCCTGTGGATG	GGAACATACTTGAGGACTTGCT
HSD17B1	AGCTGGACGTAAGGGACTCA	CCTGCGTTACACACCAGCA
HSD3B1	GAACAAGACCAAGCTGACAGTG	TCTAACAGGAGCTGGGTACCTTT
IGF1R	CTGTGGGGGCTCCTGTTTC	CCTGGCCCGCAGATTTCTC
RPS18	CACTTCTGGGGCCTTCGTG	TTCTTGGACACACCCACGGT
ATP5MC1	GGCTAAAGCTGGGAGACTGAA	CCTGGTACAACAGCGGATCA
ATP5MG1	GCGACGGACTCTCCATTCCA	GAGTAAGTCACAGCAGCGTTC
ATP6V1C1	CCTGGGGAGAAAACCTGTCA	ACATCCAACGTGCCAACCTTTA
COX7A2	TCGTTGGTGGTGTTCAGTTG	CAATCTGACGAAGAGCCAGCA
UQCR11	TCATCCTGAGGGTGCGACTC	CCGTCGGGACCCAGTTCTT
SDHA	TGTTGCAAACAGGAACCCGA	GCAGCATTGATTCCTCCCTGT
DEPTOR	CGTGCTGAAGAGACCTGTCA	GCGTCACCAACAATCGTGAA
RPTOR	CCCCAGACTTCGTTCTGTGA	TGAGGTTTCCGGGGGAGAA
RICTOR	CTGGATCTGACCCGAGAACC	CCCAGTTTTTCTTCACTGTGGC
PPARGC1A	TTGAAGAGCGCCGTGTGATT	ATGAAACCATAGCTGTCTCCATC
TWIST1	GCCGGAGACCTAGATGTCATT	TTTTAAAAGTGCGCCCCACG
YY1	AAGCCCTTTCAGTGCACGTT	CTCCGGTATGGATTCGCACA
CPT1A	TTCAGTTCACGGTCACTCCG	CCAGTGATGATGCCGTTCTTG
PPARA	AGAGCCCGTTATCTGAAGAGT	TGAAAGCGTGTCCGTGATG
ACADM	AACGGAGGAAAAGCTAATTGGTAT	TCCTGGGGTATCTGCTTCCA
ACADL	GTCGCCGAGTAGCCGC	CCCCTCCGGAATGAGAACATC
UCP1	TCTCTCAGGATCGGCCTCTA	CCGTGTAGCGAGGTTTGATT
DIO2	TCGATGCCTACAAACAGGTGAA	AGGGCTGGCAAAGTCAAGAA
PRDM16	TCCTGAAGACATTCCGATCC	CCGAAGTCTGTCTCCTTTGC
ZNF516	GACTTTGCGACCCTCTACCA	CGGACTCAAACACCACTGAG
CEBPA	TATAGGCTGGGCTTCCCCTT	AGCTTTCTGGTGTGACTCGG
FTO	GACTGCCGAGGAACGAGAGC	GGGGTCAGATAAGGGAGCCAAG
IRX5	GCAAAGACTCTCCCTATGA	CTCTCTCGGTGATGGAAA
IRX3	GATCGCTGTAGTGCCTTGGA	TCTGGGGCCGCCTGG
FGF21	GTTCGAGCACTCAGGACTGT	CTGATCTCCAGGTGGGCTTC
B2M	GATGAGTATGCCTGCCGTGT	TGCGGCATCTTCAAACCTCC
B2M	TCCACCTCTTGATGGGGCTA	GAGTACCAGGCCACCTTGAC
MT-RNR2	CTTCACCAGTCAAAGCGAACT	TAGCGGCTGCACCATCG
SRY	TGGCGATTAAGTCAAATTCGC	CCCCCTAGTACCCTGACAATGTATT
